# Supplementary material for: Prevalence of Active and Latent Yaws in the Solomon Islands 18 Months after Azithromycin Mass Drug Administration for Trachoma
Source: PLoS Negl Trop Dis. 2016 Aug 23;10(8):e0004927. doi: 10.1371/journal.pntd.0004927 (PMC4994934; doi:10.1371/journal.pntd.0004927)
Supplement: S1 File — (CSV) [file pntd.0004927.s002.csv]

child_id	duration1	location1	type1	type_other1	duration2	location2	type2	type_other2	household_id	age	gender	treated	objective_swelling	housesize	tppa	rpr	sample	coverage	hhsize	villageid
60641									21017	8	1	0	0	5	0		serum	>90%	1	1
60552									20968	8	1	0	0	5	0		serum	>90%	1	1
60604									21006	9	1	0	0	6	0		serum	>90%	2	1
60577									20975	9	1	0	0	6	0		serum	>90%	2	1
60587									20999	4	1	0	0	8	0		dbs	>90%	2	1
60640	1	6	other	sores					21017	6	0	0	0	5	0		serum	>90%	1	1
60650									20898	4	0	0	0	7	0		dbs	>90%	2	1
60588									20999	1	0	0	0	8	0		dbs	>90%	2	1
60648									20899	6	0	0	0	4	0		serum	>90%	1	1
60645									20897	2	1	0	0	9	0		dbs	>90%	2	1
60600									21006	12	1	0	0	6	0		serum	>90%	2	1
60583									20998	9	0	0	0	5	0		serum	>90%	1	1
60607									21005	6	0	0	0	6	0		serum	>90%	2	1
60618									20980	9	0	0	0	3	0		serum	>90%	1	1
60561	1	6	other	boils					20976	12	1	0	0	5	1	0	serum	>90%	1	1
60585									20997	5	1	0	0	4	0		dbs	>90%	1	1
60578									20977	11	1	0	0	5	0		serum	>90%	1	1
60564									20967	3	0	0	0	5	0		dbs	>90%	1	1
60599									21006	14	0	0	0	6	1	2	serum	>90%	2	1
60646									20897	3	0	0	0	9	0		dbs	>90%	2	1
60653	1	6	other	impetigo					20898	6	0	0	0	7	0		dbs	>90%	2	1
60610	6	7	6						21008	3	1	1	0	9	0		dbs	>90%	2	1
60624									21007	7	1	0	0	10	0		serum	>90%	2	1
60582									20998	10	1	0	0	5	1	0	serum	>90%	1	1
60644	1	6	other	boil					21015	14	1	0	0	6	0		serum	>90%	2	1
60615									20978	12	0	0	0	4	0		serum	>90%	1	1
60628									21007	1	0	0	0	10	0		dbs	>90%	2	1
60569									20971	5	1	0	0	6	0		dbs	>90%	2	1
60627									21007	3	1	0	0	10	0		dbs	>90%	2	1
60625									21007	6	0	0	0	10	0		serum	>90%	2	1
60609	50	7	6						21008	14	0	0	0	9	0		serum	>90%	2	1
60622									21011	1	1	0	0	6	0		dbs	>90%	2	1
60654	1	6	other	boil					20898	1	0	0	0	7	0		dbs	>90%	2	1
60637	1	6	other	impetigo					20224	7	1	0	0	5	0		serum	>90%	1	1
60652	1	6	other	sores					20898	11	0	0	0	7	0		serum	>90%	2	1
60636									21014	1	1	0	0	6	0			>90%	2	1
60601									21006	5	1	0	0	6	0		dbs	>90%	2	1
60656	1	6	other	impetigo					20902	13	1	0	0	6	1	0	serum	>90%	2	1
60593	50	7	other	Healed impetigo					21002	3	0	0	0	5	0		dbs	>90%	1	1
60556	1	6	other	impetigo					20972	5	0	0	0	6	0		dbs	>90%	2	1
60553									20968	10	0	0	0	5	0		serum	>90%	1	1
60570	1	6	other	sores					20973	10	1	0	0	6	0		serum	>90%	2	1
60584									20997	6	0	0	0	4	0		serum	>90%	1	1
60568									20971	8	1	0	0	6	0		serum	>90%	2	1
60595									21001	5	1	0	0	7	0		dbs	>90%	2	1
60594									21001	7	1	0	0	7	0		serum	>90%	2	1
60550									20979	3	0	0	0	4	0		dbs	>90%	1	1
60591									20999	8	1	0	0	8	0		serum	>90%	2	1
60551									20979	2	0	0	0	4	0		dbs	>90%	1	1
60581									20998	9	0	0	0	5	0		serum	>90%	1	1
60630									21010	4	1	0	0	5	0		dbs	>90%	1	1
60635									21012	9	0	0	0	8	0		serum	>90%	2	1
60557									20974	4	0	0	0	6	0		dbs	>90%	2	1
60576									20975	11	1	0	0	6	0		serum	>90%	2	1
60632									21010	7	0	0	0	5	0		serum	>90%	1	1
60617									20978	3	0	0	0	4	0		dbs	>90%	1	1
60574									20973	2	1	0	0	6	0		dbs	>90%	2	1
60560	1	6	6						20976	11	1	0	0	5	0		serum	>90%	1	1
60567									20971	12	1	0	0	6	0		serum	>90%	2	1
60558									20974	2	0	0	0	6	0		dbs	>90%	2	1
60572	1	6	other	boil					20973	11	1	0	0	6	1	0	serum	>90%	2	1
60620	1	6	other	boil					21009	8	1	0	0	8	0		serum	>90%	2	1
60638									20223	4	1	0	0	5	0		dbs	>90%	1	1
60555									20972	2	0	0	0	6	0		dbs	>90%	2	1
60642	1	6	other	impetigo					21017	12	1	0	0	5	0		serum	>90%	1	1
60554									20970	2	1	0	0	6	0		dbs	>90%	2	1
60590									20999	4	1	0	0	8	0		dbs	>90%	2	1
60563									20967	4	0	0	0	5	0		dbs	>90%	1	1
60605	1	7	other	impetigo					21005	8	1	0	0	6	1	0	serum	>90%	2	1
60559									20976	6	0	0	0	5	0		serum	>90%	1	1
60623									21007	10	1	0	0	10	0		serum	>90%	2	1
60606									21005	8	1	0	0	6	0		serum	>90%	2	1
60586	1	6	other	impetigo					21000	2	0	0	0	4	0		dbs	>90%	1	1
60612									21007	12	0	0	0	10	0		serum	>90%	2	1
60651	52	6	other	Bakua					20898	2	0	0	0	7	0		dbs	>90%	2	1
60562	3	6	6						20967	11	0	1	0	5	0		serum	>90%	1	1
60613									20976	9	0	0	0	5	0		serum	>90%	1	1
60545	1	6	other	boils					20977	8	1	0	0	5	0		serum	>90%	1	1
60639									21010	13	1	0	0	5	1	0	serum	>90%	1	1
60566									20969	13	0	0	0	3	0		serum	>90%	1	1
60573									20973	9	0	0	0	6	0		serum	>90%	2	1
60571									20973	3	0	0	0	6	0		dbs	>90%	2	1
60592									20999	7	1	0	0	8	0		serum	>90%	2	1
60603									21006	9	1	0	0	6	0		serum	>90%	2	1
60621	1	6	other	sore					21009	12	1	0	0	8	0		serum	>90%	2	1
60647	4	7	other	ring worm bakua					20897	5	0	0	0	9	0		dbs	>90%	2	1
60549									21001	1	1	0	0	7	0		dbs	>90%	2	1
60655	1	6	other	boil					20900	3	1	0	0	5	0		dbs	>90%	1	1
60608									21005	1	1	0	0	6	0		dbs	>90%	2	1
60649									20899	3	0	0	0	4	0		dbs	>90%	1	1
60579									20996	3	0	0	0	4	0		dbs	>90%	1	1
60580									20995	1	1	0	0	4	0		dbs	>90%	1	1
60547									21001	11	1	0	0	7	0		serum	>90%	2	1
60589									20999	6	0	0	0	8	0		serum	>90%	2	1
60631									21010	14	1	0	0	5	0		serum	>90%	1	1
60565									20969	11	1	0	0	3	0		serum	>90%	1	1
60598									21003	2	0	0	0	5	0		serum	>90%	1	1
60596									21004	3	1	0	0	3	0		dbs	>90%	1	1
60634									21012	10	0	0	0	8	0		serum	>90%	2	1
60619									21009	7	1	0	0	8	0		serum	>90%	2	1
60597									21003	7	0	0	0	5	0		dbs	>90%	1	1
60575									20975	14	1	1	0	6	0		serum	>90%	2	1
60616	1	6	other	sores					20978	9	0	0	0	4	0		serum	>90%	1	1
60614									20976	3	0	0	0	5	0		dbs	>90%	1	1
60548	50	7 8	other	Healed impetigo					21001	9	1	0	0	7	0		serum	>90%	2	1
60546	1	6	other	sores					20977	3	0	0	0	5	0		dbs	>90%	1	1
60602									21006	7	0	0	0	6	0		serum	>90%	2	1
60643	1	6	other	sores					21013	10	0	0	0	3	0		serum	>90%	1	1
60629	1	6	other	boils					20224	11	1	0	0	5	0		serum	>90%	1	1
60626									21007	4	0	1	0	10	0		dbs	>90%	2	1
61118									20790	5	0	0	0	4	0		serum	80-90%	1	2
62064	20	7 8	other	Healed impetigo					20805	11	0	0	0	6	1	0	serum	80-90%	2	2
62023									20801	6	1	0	0	5	0		serum	80-90%	1	2
61113									20788	4	1	0	0	8	0		dbs	80-90%	2	2
62026									20802	6	1	0	0	7	0		serum	80-90%	2	2
62024	2	7	6						20801	4	1	0	0	5	0		dbs	80-90%	1	2
62060	1	6	other	impetigo					20808	8	1	0	0	9	0		serum	80-90%	2	2
61111	2	7	2						20786	11	0	0	0	4	0		serum	80-90%	1	2
62058	1	6	other	impetigo					20867	3	1	0	0	4	0		dbs	80-90%	1	2
62013									20794	3	0	0	0	13	0		dbs	80-90%	2	2
61119									20790	12	1	0	0	4	0		serum	80-90%	1	2
61131	4	7	6						20809	10	0	1	0	6	1	0	serum	80-90%	2	2
62004									20793	3	1	0	0	9	0		dbs	80-90%	2	2
62047									20343	14	0	0	0	10	1	0	serum	80-90%	2	2
62057									20867	5	1	0	0	4	0		serum	80-90%	1	2
62062									20808	1	0	0	0	9	0		dbs	80-90%	2	2
62008									20794	13	0	0	0	13	0		serum	80-90%	2	2
62032									20800	2	1	0	0	4	0		dbs	80-90%	1	2
62002									20792	9	0	0	0	5	0			80-90%	1	2
62027									20802	13	0	0	0	7	1	0	serum	80-90%	2	2
61153									20864	5	1	0	0	5	0		serum	80-90%	1	2
62063	50	7 8	6						20805	14	1	0	0	6	1	0	serum	80-90%	2	2
61106									20865	11	0	0	0	4	0		serum	80-90%	1	2
62045									20344	8	0	0	0	7	0		serum	80-90%	2	2
62033	1	6	other	impetigo					20341	1	1	0	0	6	0		dbs	80-90%	2	2
62048									20343	14	0	1	0	10	0		serum	80-90%	2	2
61117	1	7	6						20789	3	1	0	0	6	0		dbs	80-90%	2	2
61138									20807	12	1	1	0	6	0		serum	80-90%	2	2
61151	1	6 7	other	impetigo					20862	5	0	0	0	6	0		serum	80-90%	2	2
62061									20808	4	1	0	0	9	0		dbs	80-90%	2	2
62018									20804	11	0	0	0	5	0		serum	80-90%	1	2
62055									20868	2	0	0	0	5	0		dbs	80-90%	1	2
62039									23004	12	1	0	0	7	0		serum	80-90%	2	2
61134									20809	7	1	0	0	6	0		serum	80-90%	2	2
61124									20865	13	0	0	0	4	1	0	serum	80-90%	1	2
62014									20794	14	1	0	0	13	1	32	serum	80-90%	2	2
61127									20812	11	0	0	0	4	0		serum	80-90%	1	2
61116	1	8	other	impetigo					20789	5	1	0	0	6	0		serum	80-90%	2	2
62068	1	5	other	cut					20804	13	0	0	0	5	0		serum	80-90%	1	2
61129									20812	4	1	1	0	4	0		dbs	80-90%	1	2
62067									20806	14	0	0	0	5	0		serum	80-90%	1	2
62007									20793	14	0	0	0	9	0		serum	80-90%	2	2
62001									20792	11	0	0	0	5	0		serum	80-90%	1	2
61136	1	6	other	impetigo					20810	3	1	0	0	5	1		dbs	80-90%	1	2
61125	2	7	other	Impetigo					20811	11	1	0	0	4	0		serum	80-90%	1	2
62006									20793	1	0	0	0	9	0		dbs	80-90%	2	2
62053									20866	9	0	0	0	4	0		serum	80-90%	1	2
61107	1	8	6						20785	2	1	1	0	6	0		dbs	80-90%	2	2
62012									20794	5	0	0	0	13	0		dbs	80-90%	2	2
61154									20864	12	0	0	0	5	0		serum	80-90%	1	2
62022									20801	7	0	0	0	5	0		serum	80-90%	1	2
62054									20866	5	0	0	0	4	0		dbs	80-90%	1	2
62052									20866	12	0	0	0	4	0		serum	80-90%	1	2
62031									20800	3	1	0	0	4	0		dbs	80-90%	1	2
62021									20803	1	0	0	0	5	0		dbs	80-90%	1	2
62044									20344	14	1	0	0	7	0		serum	80-90%	2	2
62016	50	8	other	Healed impetigo					20797	13	1	0	0	3	0		serum	80-90%	1	2
62037									23002	12	0	0	0	3	0		serum	80-90%	1	2
62036	50	8	other	Healed impetigo					20798	10	1	0	0	4	0		serum	80-90%	1	2
62029									20802	2	0	0	0	7	0		dbs	80-90%	2	2
61122	1	5 8	other	scabies					20792	10	0	0	0	5	0		serum	80-90%	1	2
61155									20864	8	0	0	0	5	1	2	serum	80-90%	1	2
62011									20794	2	1	0	0	13	0		dbs	80-90%	2	2
61133									20809	3	0	0	0	6	0		dbs	80-90%	2	2
61156									20863	1	1	0	0	4	0		dbs	80-90%	1	2
61149									20861	5	1	0	0	5	0		serum	80-90%	1	2
62059									20808	11	1	0	0	9	0		serum	80-90%	2	2
61123									20863	1	1	0	0	4	0		dbs	80-90%	1	2
61121									20792	12	0	0	0	5	0		serum	80-90%	1	2
61139									20807	9	0	0	0	6	0		serum	80-90%	2	2
61148									20861	10	1	0	0	5	0		serum	80-90%	1	2
62009									20794	9	1	0	0	13	0		serum	80-90%	2	2
61137	1	6	other	impetigo					20807	13	0	0	0	6	0		serum	80-90%	2	2
62034									20341	3	1	0	0	6	0		dbs	80-90%	2	2
61135									20810	7	0	0	0	5	0		serum	80-90%	1	2
61110									20786	2	0	0	0	4	0		dbs	80-90%	1	2
62056	50	7 8	other	Healed impetigo					20868	5	1	0	0	5	0		serum	80-90%	1	2
61132									20809	5	0	0	0	6	0		serum	80-90%	2	2
61128									20812	8	1	0	0	4	0		serum	80-90%	1	2
61126									20811	4	0	1	0	4	0		dbs	80-90%	1	2
61130									20812	1	0	0	0	4	0		dbs	80-90%	1	2
61115									20789	10	0	0	0	6	0		serum	80-90%	2	2
62041									23003	13	0	0	0	6	0		serum	80-90%	2	2
61108									20785	3	0	0	0	6	0		dbs	80-90%	2	2
62003									20792	5	0	0	0	5	0		dbs	80-90%	1	2
62040	50	7 8	other	Healed Impetigo					20798	13	0	0	0	4	0		serum	80-90%	1	2
62038									20797	9	0	0	0	3	0		serum	80-90%	1	2
62043									20796	10	0	0	0	4	0		serum	80-90%	1	2
62065									20805	12	0	0	0	6	0		serum	80-90%	2	2
62030									20799	1	0	0	0	7	0		dbs	80-90%	2	2
62010									20794	2	1	0	0	13	0		dbs	80-90%	2	2
62035	50	7 8	other	Healed impetigo					23001	12	0	0	0	8	0		serum	80-90%	2	2
61120									20791	1	0	0	0	3	0		dbs	80-90%	1	2
61109									20785	7	1	0	0	6	0		serum	80-90%	2	2
62020									20804	3	0	0	0	5	0		dbs	80-90%	1	2
61150	1	7	2						20862	7	1	0	0	6	0		serum	80-90%	2	2
62005									20793	6	0	0	0	9	0		serum	80-90%	2	2
62028									20802	11	1	0	0	7	0		serum	80-90%	2	2
62017	50	7 8	other	Healed impetigo					20795	13	1	0	0	6	0		serum	80-90%	2	2
62042	3	7	other	Impetigo					20798	12	0	0	0	4	0		serum	80-90%	1	2
62025									20802	8	0	0	0	7	0		serum	80-90%	2	2
61152	1	7	other	impetigo					20862	2	1	0	0	6	0		dbs	80-90%	2	2
62019	4	3	other	mumps					20804	10	1	0	0	5	0		dbs	80-90%	1	2
62066									20805	10	0	0	0	6	0		serum	80-90%	2	2
62015									20794	14	1	0	0	13	1	0	serum	80-90%	2	2
61112									20787	1	1	0	0	7	0		dbs	80-90%	2	2
61114	1	6	6						20789	12	0	1	0	6	1	0	serum	80-90%	2	2
62097									20962	7	0	0	0	11	0		serum	80-90%	2	3
62102									20700	9	1	0	0	9	0		serum	80-90%	2	3
62095	1	6	other	sores					20962	1	1	0	0	11	0		dbs	80-90%	2	3
62111									20699	13	0	0	0	7	1	0	serum	80-90%	2	3
62098	1	6	other	sores					20962	6	0	0	0	11	0		serum	80-90%	2	3
62105									20963	12	0	0	0	5	0		serum	80-90%	1	3
62115	1	3 5	other	scabies					20699	4	0	0	0	7	0		dbs	80-90%	2	3
62106									20965	4	0	0	0	7	0		dbs	80-90%	2	3
62121									20222	1	1	0	0	7	0		dbs	80-90%	2	3
62104									20963	3	0	0	0	5	0			80-90%	1	3
62113	1	3	other	sores					20699	9	0	0	0	7	0		serum	80-90%	2	3
62101									20700	12	0	0	0	9	0		serum	80-90%	2	3
62120	50	8	other	healed impetigo					20222	12	1	0	0	7	1	0	serum	80-90%	2	3
62114	1	5	other	scabies					20699	2	1	0	0	7	0		dbs	80-90%	2	3
62117									20222	7	1	0	0	7	0		serum	80-90%	2	3
62099									20962	2	1	0	0	11	0		dbs	80-90%	2	3
62110	50	7 8	other	healed impetigo					20219	3	1	0	0	5	0		dbs	80-90%	1	3
62119									20222	9	1	0	0	7	0		serum	80-90%	2	3
62094	1	6	6						20962	6	0	0	0	11	0		serum	80-90%	2	3
62096	1	6	other	sores					20962	9	1	0	0	11	0		serum	80-90%	2	3
62103									20700	5	0	0	0	9	0		serum	80-90%	2	3
62107	50	8	other	healed impetigo					20965	9	0	0	0	7	0		serum	80-90%	2	3
62108	1	7 8	other	impetigo					20965	12	0	0	0	7	0		serum	80-90%	2	3
62109									20966	3	0	0	0	4	0			80-90%	1	3
62116	1	8	other	scabies					20220	2	1	0	0	3	0		dbs	80-90%	1	3
62100	50	7 8	other	healed impetigo					20964	7	1	0	0	4	0		serum	80-90%	1	3
62122									20221	4	0	0	0	4	0		dbs	80-90%	1	3
62118	50	7 8	other	healed impetigo					20222	7	0	0	0	7	0		serum	80-90%	2	3
62112									20699	12	1	0	0	7	0		serum	80-90%	2	3
61036									20321	8	0	0	0	5	0		serum	>90%	1	4
61095									20361	14	1	0	0	5	1	0	serum	>90%	1	4
60969									20337	12	0	0	0	6	0		serum	>90%	2	4
61043	2	7	other	scratch					20661	14	0	0	0	4	1	0	serum	>90%	1	4
61019									20668	3	1	0	0	3	0		dbs	>90%	1	4
60980									20342	9	0	0	0	11	0		serum	>90%	2	4
61041	4	7 8	other	sratch					20661	9	1	0	0	4	1	0	serum	>90%	1	4
61090	10	4	other	healed impetigo					20362	11	0	0	0	9	0		serum	>90%	2	4
61078									20161	2	0	0	0	3	0		dbs	>90%	1	4
61008									20322	14	1	0	0	9	1	0	serum	>90%	2	4
60979									20342	3	1	0	0	11	0		dbs	>90%	2	4
61075	20	7	other	healed impetigo					20162	6	0	0	0	5	0		serum	>90%	1	4
60953									20354	9	1	0	0	6	0		serum	>90%	2	4
61003									20353	10	0	1	0	7	1	0	serum	>90%	2	4
61101	20	7 8	6						20363	11	1	0	0	8	1	0	serum	>90%	2	4
61004	20	7	6		20	7	6		20665	12	0	0	0	6	0		serum	>90%	2	4
61014	20	8	other	healed petigo					20666	10	0	1	0	6	0		serum	>90%	2	4
61081									20164	11	0	0	0	6	0		serum	>90%	2	4
60994									20671	11	1	0	0	5	0		serum	>90%	1	4
61093									20362	6	1	0	0	9	0		serum	>90%	2	4
61002									20353	1	0	0	0	7	0		dbs	>90%	2	4
61094	20	8	other	healed impetigo					20362	4	1	0	0	9	0		dbs	>90%	2	4
61103									20363	14	1	0	0	8	0		serum	>90%	2	4
61027									20320	13	0	0	0	10	1	0	serum	>90%	2	4
61044	2	7	other	scratch					20661	8	1	0	0	4	0		serum	>90%	1	4
61025									20320	9	0	0	0	10	0		serum	>90%	2	4
61085	8	5 7	other	scratch					20166	3	0	0	0	4	0		dbs	>90%	1	4
60973									20337	2	1	0	0	6	0		dbs	>90%	2	4
60971									20337	6	0	0	0	6	0		serum	>90%	2	4
61009									20322	11	1	0	0	9	1	0	serum	>90%	2	4
61037									20321	4	1	0	0	5	0		dbs	>90%	1	4
61017									20667	9	1	0	0	7	0		serum	>90%	2	4
61047									20662	12	0	0	0	4	0		serum	>90%	1	4
61088									20168	4	0	0	0	6	0		dbs	>90%	2	4
61016									20667	13	0	0	0	7	0		serum	>90%	2	4
61023									20319	13	1	0	0	7	1	0	serum	>90%	2	4
61028									20320	11	0	0	0	10	1	0	serum	>90%	2	4
61105	30	7	6						20363	8	1	0	0	8	0		serum	>90%	2	4
61005	20	8	other	scabies					20665	10	1	0	0	6	0		serum	>90%	2	4
60955									20354	6	1	0	0	6	0		serum	>90%	2	4
60968									20357	7	1	0	0	6	0		serum	>90%	2	4
61000									20352	12	1	0	0	5	0		serum	>90%	1	4
60988									20669	6	0	0	0	8	0		serum	>90%	2	4
61012									20322	7	1	0	0	9	1	0	serum	>90%	2	4
61052									20316	6	1	0	0	6	0		serum	>90%	2	4
61087									20168	8	1	0	0	6	0		serum	>90%	2	4
60995									20672	7	1	0	0	8	0		serum	>90%	2	4
60987									20669	8	0	0	0	8	1	0	serum	>90%	2	4
60982	1	7	other	impetigo					20358	3	1	0	0	8	0		dbs	>90%	2	4
61053									20316	3	0	0	0	6	0			>90%	2	4
60997									20672	12	1	0	0	8	1	0	serum	>90%	2	4
60975	20	7	6						20339	13	1	0	0	11	0		serum	>90%	2	4
61050									20314	5	0	0	0	7	0		dbs	>90%	2	4
61098									20361	10	1	0	0	5	1	4	serum	>90%	1	4
61011									20322	6	0	0	0	9	0		serum	>90%	2	4
60959	2	7	other	impetigo					20355	9	0	0	0	8	0		serum	>90%	2	4
61020									20669	10	0	0	0	8	1	0	serum	>90%	2	4
61086	4	5	2						20165	2	1	0	0	5	0		dbs	>90%	1	4
61031	20	5 6 7	other	scratch					20663	1	1	0	0	7	0		dbs	>90%	2	4
61100									20364	6	1	0	0	4	1	0	serum	>90%	1	4
60996									20672	4	1	0	0	8	0		dbs	>90%	2	4
60960	3	7 8	other	impetigo					20355	7	1	0	0	8	1	64	serum	>90%	2	4
60962									20355	1	1	0	0	8	0		dbs	>90%	2	4
60964									20356	1	0	0	0	8	0		dbs	>90%	2	4
60957									20354	2	0	0	0	6	0		dbs	>90%	2	4
60970									20337	11	0	0	0	6	0		serum	>90%	2	4
61048									20313	6	1	0	0	4	0		serum	>90%	1	4
61083									20164	13	0	0	0	6	0		serum	>90%	2	4
60974	5	7	other	impetigo					20338	7	1	0	0	2	0		serum	>90%	1	4
61040									20661	14	1	0	0	4	1	0	serum	>90%	1	4
61077	25	7	6						20162	9	1	0	0	5	0		serum	>90%	1	4
60977	20	8	other	healed impetigo					20339	3	0	0	0	11	0		dbs	>90%	2	4
61096									20361	8	1	0	0	5	1	0	serum	>90%	1	4
61045									20662	12	0	0	0	4	0		serum	>90%	1	4
60967									20357	12	1	0	0	6	0		serum	>90%	2	4
61021									20318	13	1	0	0	3	1	0	serum	>90%	1	4
60984									20360	11	1	0	0	5	1	0	serum	>90%	1	4
60954									20354	8	1	0	0	6	0		serum	>90%	2	4
60956									20354	7	1	0	0	6	0		serum	>90%	2	4
60992									20671	7	1	0	0	5	0		serum	>90%	1	4
60981									20342	5	0	0	0	11	1	0	serum	>90%	2	4
60976	20	8	other	healed impetigo					20339	11	1	0	0	11	0		serum	>90%	2	4
61084	50	7	6						20164	9	1	0	0	6	0		serum	>90%	2	4
60991	20	7	6						20670	5	1	1	0	6	0		serum	>90%	2	4
61030									20663	6	0	0	0	7	1	0	serum	>90%	2	4
61076									20162	14	1	0	0	5	0		serum	>90%	1	4
60985									20360	7	1	0	0	5	0		serum	>90%	1	4
60961	5	7 8	other	scabiea					20355	4	1	0	0	8	0			>90%	2	4
61022									20319	1	0	0	0	7	0		dbs	>90%	2	4
60990	20	7 8	6						20670	13	1	1	0	6	0		serum	>90%	2	4
61099									20364	9	1	0	0	4	0		serum	>90%	1	4
61097									20361	11	0	0	0	5	0		serum	>90%	1	4
61073									20160	2	1	0	0	5	0		dbs	>90%	1	4
61079									20163	9	0	0	0	2	0		serum	>90%	1	4
60983									20358	7	1	0	0	8	0		serum	>90%	2	4
61029									20663	13	0	0	0	7	1	0	serum	>90%	2	4
60978	3	3 4 6 7 8	other	scabiea					20339	1	0	0	0	11	0		dbs	>90%	2	4
61054									20317	4	1	0	0	5	0		dbs	>90%	1	4
60998									20672	10	1	0	0	8	0		serum	>90%	2	4
61046									20662	4	1	0	0	4	0		dbs	>90%	1	4
61051									20315	14	0	0	0	5	1	0	serum	>90%	1	4
61049	3	7	other	small scratch					20313	4	1	0	0	4	0		dbs	>90%	1	4
61072									20158	4	1	0	0	3	0		dbs	>90%	1	4
61013									20666	4	1	1	0	6	0		dbs	>90%	2	4
61089									20359	10	0	1	0	6	0		serum	>90%	2	4
61104	10	8	other	impetigo					20363	4	0	0	0	8	0		dbs	>90%	2	4
60966									20357	4	0	0	0	6	0		dbs	>90%	2	4
61082	50	7 8	other	healed impetigo					20164	5	0	0	0	6	0		serum	>90%	2	4
61092	10	7	other	healed imetigo					20362	9	1	0	0	9	0		serum	>90%	2	4
61039									20660	3	1	0	0	3	0		dbs	>90%	1	4
61038									20312	1	1	0	0	7	0		dbs	>90%	2	4
60993									20671	10	1	0	0	5	0		serum	>90%	1	4
61035									20321	13	0	0	0	5	0		serum	>90%	1	4
61042									20661	10	1	0	0	4	0		serum	>90%	1	4
61007									20322	10	1	0	0	9	0		serum	>90%	2	4
60999									20351	1	1	1	0	3	0		dbs	>90%	1	4
61006									20322	14	1	0	0	9	0		serum	>90%	2	4
61034	10	7	6						20664	7	1	0	0	8	1	0	serum	>90%	2	4
60958									20354	2	0	0	0	6	0		dbs	>90%	2	4
61033	2	7	2						20664	7	0	1	0	8	1	0	serum	>90%	2	4
61091	1	7	other	impetigo					20362	10	1	0	0	9	0		serum	>90%	2	4
60989									20669	1	1	0	0	8	0		dbs	>90%	2	4
61015									20667	4	0	0	0	7	0		dbs	>90%	2	4
61018									20667	8	0	0	0	7	0		dbs	>90%	2	4
60965									20357	6	1	0	0	6	0		serum	>90%	2	4
61074									20159	1	1	0	0	4	0		dbs	>90%	1	4
60986									20359	6	0	0	0	6	0		serum	>90%	2	4
60963									20356	4	0	0	0	8	0		dbs	>90%	2	4
61024									20320	2	0	0	0	10	0		dbs	>90%	2	4
61026									20320	7	1	0	0	10	1	0	serum	>90%	2	4
61001									20352	8	1	0	0	5	1	0	serum	>90%	1	4
61032	3	7 8	other	scratch					20663	8	1	0	0	7	0		serum	>90%	2	4
61055	3	7	1						20167	2	1	0	0	7	0		dbs	>90%	2	4
61080									20163	6	0	0	0	2	0		serum	>90%	1	4
60972									20337	6	1	0	0	6	0		serum	>90%	2	4
61102	50	7	6						20363	11	1	0	0	8	0		serum	>90%	2	4
61010									20322	8	0	0	0	9	1	2	serum	>90%	2	4
60820									21020	8	1	0	0	6	1	0	serum	80-90%	2	5
60723	1	6	other	boil					20563	9	1	0	0	7	0		serum	80-90%	2	5
60825	1	6	other	Sores					20908	6	1	0	0	6	1	0	serum	80-90%	2	5
60709									23059	2	1	0	0	5	0		dbs	80-90%	1	5
60733									23044	12	1	0	0	5	1	0	serum	80-90%	1	5
60849	50	7	other	healed impetigo					20583	6	0	0	0	8	1	2	serum	80-90%	2	5
60896									20595	7	1	0	0	10	1	0	serum	80-90%	2	5
60671	1	6	other	impetigo					23031	4	1	0	0	3	0		dbs	80-90%	1	5
60768	1	6	6						23061	13	1	0	0	17	0		serum	80-90%	2	5
60929									20613	7	0	0	0	4	0			80-90%	1	5
60771									23062	12	0	0	0	5	1	0	serum	80-90%	1	5
60881	50	7	6						20592	8	1	0	0	8	1	0	serum	80-90%	2	5
60749A									23037	13	1	0	0	6	1	0	serum	80-90%	2	5
60692									20564	12	0	0	0	8	1	0	serum	80-90%	2	5
60719	1	6	other	Sores					20565	8	1	0	0	5	0		serum	80-90%	1	5
60752									23037	1	1	0	0	6	0		dbs	80-90%	2	5
60880	50	7	other	healed impetigo					20592	13	1	0	0	8	1	0	serum	80-90%	2	5
60790									23069	4	1	0	0	8	0		serum	80-90%	2	5
60670									23030	1	0	0	0	4	0		dbs	80-90%	1	5
60689									20561	7	0	0	0	8	0		serum	80-90%	2	5
60882	50	7	other	healed impetigo					20592	10	1	0	0	8	0		serum	80-90%	2	5
60917									20608	10	0	0	0	6	1	0	serum	80-90%	2	5
60761									23041	4	1	0	0	5	0		dbs	80-90%	1	5
60773									23062	1	0	0	0	5	0		dbs	80-90%	1	5
60846	3	7 8	other	impetigo					20581	4	1	0	0	7	0		dbs	80-90%	2	5
60885									20588	9	0	0	0	5	1	0	serum	80-90%	1	5
60697									20563	3	1	0	0	7	0		dbs	80-90%	2	5
60712	1	1	other	impetigo					23060	7	0	0	0	4	0		serum	80-90%	1	5
60693									20564	12	0	0	0	8	1	0	serum	80-90%	2	5
60677									23036	13	1	0	0	5	0		serum	80-90%	1	5
60925									20603	11	1	0	0	7	1	0	serum	80-90%	2	5
60744									23047	1	0	0	0	9	0		dbs	80-90%	2	5
60704									23058	13	1	0	0	3	0		serum	80-90%	1	5
60855	50	6 7	other	healed impetigo					20601	8	1	0	0	5	1	0	serum	80-90%	1	5
60702									23058	3	1	0	0	3	0		dbs	80-90%	1	5
60701	1	5 6	other	impetigo					23057	11	1	0	0	6	1	0	serum	80-90%	2	5
60765									23042	5	1	0	0	6	0		serum	80-90%	2	5
60764									23042	10	0	0	0	6	0		serum	80-90%	2	5
60805									20571	1	0	0	0	7	0		dbs	80-90%	2	5
60851	50	7 8	other	healed impetigo	50	7	6		20909	13	0	0	0	9	0		serum	80-90%	2	5
60830	1	4 7 8	other	impetigo					20910	3	1	0	0	8	0		dbs	80-90%	2	5
60847									20583	2	1	0	0	8	0		dbs	80-90%	2	5
60691									20564	7	1	0	0	8	1	0	serum	80-90%	2	5
60743									23047	2	1	0	0	9	0		dbs	80-90%	2	5
60928									20612	2	1	0	0	6	0		dbs	80-90%	2	5
60684									20561	7	1	0	0	8	0		serum	80-90%	2	5
60916	50	7 8	other	healed impetigo					20608	13	0	0	0	6	1	0	serum	80-90%	2	5
60936	1	6	other	Sores					20987	14	0	0	0	4	1	2	serum	80-90%	1	5
60874	50	7	other	healed impetigo					20596	10	1	0	0	9	1	0	serum	80-90%	2	5
60840	1	1	other	Scabies					20577	3	1	0	0	9	0			80-90%	2	5
60674	1	6	other	boil					23034	7	0	0	0	7	0		serum	80-90%	2	5
60672									23032	2	0	0	0	3	0		dbs	80-90%	1	5
60685									20561	12	1	0	0	8	1	0	serum	80-90%	2	5
60666									21019	13	0	0	0	4	1	0	serum	80-90%	1	5
60710									23059	1	0	0	0	5	0		dbs	80-90%	1	5
60809	1	6	other	Sores					20574	8	0	0	0	5	1	0	serum	80-90%	1	5
60686									20561	10	0	0	0	8	1	0	serum	80-90%	2	5
60931									20616	12	0	0	0	3	0		serum	80-90%	1	5
60728	1	6	other	boil					23053	8	1	0	0	5	1	0	serum	80-90%	1	5
60789									23069	12	0	0	0	8	0		serum	80-90%	2	5
60904	1	6	other	Boil					20589	4	0	0	0	5	0		dbs	80-90%	1	5
60832	40	7	6						20601	12	0	1	0	5	1	0	serum	80-90%	1	5
60735									23044	3	1	0	0	5	1		dbs	80-90%	1	5
60801									20572	2	1	0	0	7	0		dbs	80-90%	2	5
60700									23056	3	1	0	0	5	0		dbs	80-90%	1	5
60887	3	7	other	impetigo					20599	4	1	0	0	6	0		dbs	80-90%	2	5
60679									23036	4	1	0	0	5	0		dbs	80-90%	1	5
60930									20614	13	0	0	0	4	1	0	serum	80-90%	1	5
60783	4	7	2						23066	3	1	1	0	5	0		dbs	80-90%	1	5
60838	1	6	other	impetigo					20577	8	0	0	0	9	0		serum	80-90%	2	5
60794									20567	8	0	0	0	4	0		serum	80-90%	1	5
60774	1	6	other	boil					23063	1	0	0	0	6	0		dbs	80-90%	2	5
60781									23066	12	0	0	0	5	0		serum	80-90%	1	5
60664	1	6	other	boil					21016	5	0	0	0	3	0		dbs	80-90%	1	5
60698	1	7	other	Impetigo					23055	12	1	0	0	6	1	8	serum	80-90%	2	5
60915									20608	5	0	0	0	6	0		serum	80-90%	2	5
60844	1	5	other	Sores					20579	10	1	0	0	7	1	2	serum	80-90%	2	5
60888	100	7	6						20599	10	0	0	0	6	0		serum	80-90%	2	5
60902									20591	14	0	0	0	4	0		serum	80-90%	1	5
60890									20598	2	0	0	0	5	0		dbs	80-90%	1	5
60806									20571	12	1	0	0	7	0		serum	80-90%	2	5
60707									23058	1	1	0	0	3	0		dbs	80-90%	1	5
60808	1	6	6						20574	12	1	0	0	5	1	8	serum	80-90%	1	5
60718									20566	5	1	0	0	5	0		serum	80-90%	1	5
60780									23065	5	1	0	0	4	0			80-90%	1	5
60850									20585	5	0	0	0	7	0		dbs	80-90%	2	5
60856									20578	1	1	0	0	3	0		dbs	80-90%	1	5
60766	1	6	other	Boil					23060	13	1	0	0	4	1	0	serum	80-90%	1	5
60826	50	7 8	other	healed impetigo					20907	5	0	0	0	4	1	4	serum	80-90%	1	5
60688									20561	8	0	0	0	8	1	4	serum	80-90%	2	5
60811	1	6	6						20573	7	0	0	0	8	0		serum	80-90%	2	5
60807									20571	10	1	0	0	7	0			80-90%	2	5
60786									23068	12	0	0	0	5	0		serum	80-90%	1	5
60837									20575	1	1	0	0	10	0		dbs	80-90%	2	5
60839	1	1	other	sores					20577	3	0	0	0	9	0		dbs	80-90%	2	5
60841	1	6	other	Sores					20579	6	1	0	0	7	1	0	serum	80-90%	2	5
60813									20901	6	1	0	0	4	0		serum	80-90%	1	5
60848	3	7	other	impetigo					20583	2	1	0	0	8	0		dbs	80-90%	2	5
60891	50	7	other	healed impetigo					20598	6	1	0	0	5	0		serum	80-90%	1	5
60779									23065	10	1	0	0	4	0		serum	80-90%	1	5
60862	1	8	other	sores					20602	13	1	0	0	8	1	0	serum	80-90%	2	5
60695									20563	8	0	0	0	7	0		serum	80-90%	2	5
60690									20564	10	1	0	0	8	1	2	serum	80-90%	2	5
60868	1	6	other	Boil					20585	12	0	0	0	7	1	0	serum	80-90%	2	5
60871									20600	1	0	0	0	5	0		dbs	80-90%	1	5
60803									20572	8	1	0	0	7	0		serum	80-90%	2	5
60724	1	5	other	Boil					23053	4	0	0	0	5	0		dbs	80-90%	1	5
60866	1	8	other	Cut					20588	14	1	0	0	5	1	0	serum	80-90%	1	5
60745									23048	9	1	0	0	5	1	2	serum	80-90%	1	5
60732									23043	3	0	0	0	2	1		dbs	80-90%	1	5
60926									20603	4	1	0	0	7	1		dbs	80-90%	2	5
60818									21018	5	0	0	0	4	1	2	serum	80-90%	1	5
60889									20599	8	0	0	0	6	0		serum	80-90%	2	5
60878									20594	2	0	0	0	7	0		dbs	80-90%	2	5
60897	50	7	6						20595	5	1	0	0	10	0		dbs	80-90%	2	5
60898									20595	2	0	0	0	10	0			80-90%	2	5
60899									20595	2	0	0	0	10	0			80-90%	2	5
60860	1	6	other	Sores					20584	13	1	0	0	6	1	8	serum	80-90%	2	5
60906									20604	11	1	0	0	6	1	0	serum	80-90%	2	5
60927									20612	3	1	0	0	6	0		dbs	80-90%	2	5
60910	1	6	other	Impetigo					20607	8	1	0	0	5	0		serum	80-90%	1	5
60776	1	2	other	impetigo					23063	4	0	0	0	6	0		dbs	80-90%	2	5
60903	1	1 2	other	impetigo					20589	6	0	0	0	5	0		serum	80-90%	1	5
60834	1	6	other	impetigo					20575	11	1	0	0	10	1	0	serum	80-90%	2	5
60919	1	6	other	Sores					20610	2	1	0	0	3	0		dbs	80-90%	1	5
60715	1	6	other	boil					20563	5	1	0	0	7	0		serum	80-90%	2	5
60923									20603	6	0	0	0	7	1	0	serum	80-90%	2	5
60804									20571	3	1	0	0	7	0		dbs	80-90%	2	5
60884									20590	7	1	0	0	4	0		serum	80-90%	1	5
60907	50	7	6		50	7 8	other	healed impetigo	20604	8	1	0	0	6	1	8	serum	80-90%	2	5
60934									20991	1	1	0	0	9	0		dbs	80-90%	2	5
60933									20993	2	0	0	0	6	0		dbs	80-90%	2	5
60731									23054	12	0	0	0	4	1	0	serum	80-90%	1	5
60741									23046	13	1	0	0	5	1	0	serum	80-90%	1	5
60924									20603	14	0	0	0	7	0		serum	80-90%	2	5
60749B									23037	12	0	0	0	6	1	0	serum	80-90%	2	5
60791									23069	2	1	0	0	8	0		dbs	80-90%	2	5
60873	50	7	other	healed impetigo					20600	4	1	0	0	5	0		dbs	80-90%	1	5
60714									23061	13	0	0	0	17	1	0	serum	80-90%	2	5
60812									20901	8	0	1	0	4	0		serum	80-90%	1	5
60836	1	6 7	other	Sores					20575	4	1	0	0	10	0		dbs	80-90%	2	5
60716									20566	2	1	0	0	5	0		dbs	80-90%	1	5
60738									23045	7	0	0	0	6	0		serum	80-90%	2	5
60869	1	6	other	Boil					20585	9	0	0	0	7	1	4	serum	80-90%	2	5
60908									20604	3	0	0	0	6	1		dbs	80-90%	2	5
60894	50	7	6						20597	12	0	0	0	5	0		serum	80-90%	1	5
60775	2	5 6 8	other	Scabies					23063	8	0	0	0	6	1	0	serum	80-90%	2	5
60751									23037	9	1	0	0	6	1	0	serum	80-90%	2	5
60865	1	6	6						20506	2	0	0	0	4	0		dbs	80-90%	1	5
60883	1	6	other	Impetigo					20590	9	0	0	0	4	0		serum	80-90%	1	5
60863	1	6	other	Boil					20602	7	1	0	0	8	1	0	serum	80-90%	2	5
60922									20611	10	1	0	0	7	1	0	serum	80-90%	2	5
60717									20566	3	0	0	0	5	0		dbs	80-90%	1	5
60858	3	6 7 8	other	impetigo					20582	3	1	0	0	6	1		dbs	80-90%	2	5
60705									23058	5	0	0	0	3	0		serum	80-90%	1	5
60800									20572	5	0	0	0	7	0		serum	80-90%	2	5
60755									23039	7	0	0	0	3	1	0	serum	80-90%	1	5
60852	50	7 8	other	healed impetigo					20909	8	1	0	0	9	1	0	serum	80-90%	2	5
60678									23036	10	1	0	0	5	1	0	serum	80-90%	1	5
60720									20565	14	1	0	0	5	1	0	serum	80-90%	1	5
60777									23064	8	1	0	0	5	0		serum	80-90%	1	5
60760									23041	5	0	0	0	5	0		serum	80-90%	1	5
60901	1	6	other	Sores					20589	7	0	0	0	5	1	0	serum	80-90%	1	5
60787	1	6	other	Sores					23068	7	1	0	0	5	0		serum	80-90%	1	5
60687									20561	13	1	0	0	8	1	0	serum	80-90%	2	5
60727	1	6	other	boil					23053	5	1	0	0	5	0		dbs	80-90%	1	5
60886	1	1	other	Sores					20588	6	1	0	0	5	1	0	serum	80-90%	1	5
60785									23067	11	1	0	0	4	1	0	serum	80-90%	1	5
60753									23038	13	0	0	0	5	1	0	serum	80-90%	1	5
60763	1	6	other	boil					23042	7	0	0	0	6	0		serum	80-90%	2	5
60853	0	8	other	na	50	7 8	other	healed impetigo	20909	7	1	0	0	9	1	2	serum	80-90%	2	5
60795									20570	11	0	0	0	5	1	0	serum	80-90%	1	5
60754	1	6	other	boil					23038	10	1	0	0	5	1	0	serum	80-90%	1	5
60681									20562	9	1	0	0	5	0		serum	80-90%	1	5
60895									20595	9	0	0	0	10	1	0	serum	80-90%	2	5
60921									20611	3	0	0	0	7	0		dbs	80-90%	2	5
60772									23062	9	1	0	0	5	1	32	serum	80-90%	1	5
60932									20615	1	1	0	0	10	0		dbs	80-90%	2	5
60937									20987	1	1	0	0	4	0		dbs	80-90%	1	5
60831									20910	1	0	0	0	8	0		dbs	80-90%	2	5
60683									20562	4	1	0	0	5	0		dbs	80-90%	1	5
60864	1	6	other	Sores					20586	10	0	0	0	6	1	0	serum	80-90%	2	5
60703									23058	5	0	0	0	3	0		serum	80-90%	1	5
60729									23054	12	1	0	0	4	0		serum	80-90%	1	5
60769	1	8	other	Sore					23061	12	0	0	0	17	0		serum	80-90%	2	5
60699									23056	8	0	0	0	5	0		serum	80-90%	1	5
60792	1	6	other	impetigo					23070	4	0	0	0	4	0		dbs	80-90%	1	5
60682									20562	6	0	0	0	5	0		serum	80-90%	1	5
60827									20907	2	1	0	0	4	0		dbs	80-90%	1	5
60876	50	7	other	healed impetigo					20596	4	0	0	0	9	1	0	serum	80-90%	2	5
60918									20609	2	1	0	0	5	0		dbs	80-90%	1	5
60835									20575	8	0	0	0	10	1	0	serum	80-90%	2	5
60673									23033	1	1	0	0	3	0		dbs	80-90%	1	5
60870									20587	3	1	0	0	3	0		dbs	80-90%	1	5
60822									20906	3	1	0	0	4	0		dbs	80-90%	1	5
60892									20597	7	1	0	0	5	1	0	serum	80-90%	1	5
60842	1	6	other	impetigo					20579	4	0	0	0	7	0		dbs	80-90%	2	5
60854									20909	5	1	0	0	9	0			80-90%	2	5
60736	1	5	other	sores					23045	14	1	0	0	6	1	0	serum	80-90%	2	5
60810	1	5 6	other	Scabies					20574	1	0	0	0	5	0		dbs	80-90%	1	5
60737									23045	12	0	0	0	6	1	0	serum	80-90%	2	5
60747									23048	3	1	0	0	5	0		dbs	80-90%	1	5
60788									23068	1	1	0	0	5	0			80-90%	1	5
60667									21021	3	0	0	0	4	0		dbs	80-90%	1	5
60713									23061	9	0	0	0	17	0		serum	80-90%	2	5
60877	6	7	6						20596	2	0	1	0	9	0		dbs	80-90%	2	5
60665									21019	13	1	0	0	4	1	4	serum	80-90%	1	5
60819									21018	2	1	0	0	4	0		dbs	80-90%	1	5
60726	1	6	other	boil					23053	4	1	0	0	5	0		dbs	80-90%	1	5
60893	50	7	6		50	7 8	other	healed impetigo	20597	8	1	0	0	5	1	0	serum	80-90%	1	5
60767	3	6	other	Abscess					23061	14	1	0	0	17	1	2	serum	80-90%	2	5
60872	50	7	6						20600	6	0	0	0	5	1	2	serum	80-90%	1	5
60676									23035	1	0	0	0	6	0		dbs	80-90%	2	5
60706									23058	6	0	0	0	3	0		serum	80-90%	1	5
60861	1	1	other	impetigo					20602	4	1	0	0	8	0		dbs	80-90%	2	5
60816	3	5 6	other	Scabies					20903	9	0	0	0	4	1	2	serum	80-90%	1	5
60912									20606	1	0	0	0	6	0		dbs	80-90%	2	5
60913	3	7 8	other	impetigo					20606	5	1	0	0	6	0			80-90%	2	5
60815									20904	6	0	0	0	4	0		serum	80-90%	1	5
60935	2	1	other	impetigo					20989	1	1	0	0	6	0		dbs	80-90%	2	5
60734									23044	5	0	0	0	5	0		serum	80-90%	1	5
60668	1	6	other	impetigo					23029	1	1	0	0	6	0		dbs	80-90%	2	5
60821	1	6	other	Sores					21022	4	0	0	0	4	0		dbs	80-90%	1	5
60759									23040	12	0	0	0	7	1	0	serum	80-90%	2	5
60914	50	7	6						20606	13	0	0	0	6	1	0	serum	80-90%	2	5
60762									23042	1	0	0	0	6	0		dbs	80-90%	2	5
60828	50	7 8	other	healed impetigo	3	7	other	impetigo	20910	10	0	0	0	8	0		serum	80-90%	2	5
60680									23036	2	1	0	0	5	0		dbs	80-90%	1	5
60900	50	7	other	healed impetigo					20593	8	1	0	0	4	1	0	serum	80-90%	1	5
60793									23070	1	0	0	0	4	0		dbs	80-90%	1	5
60857	1	6	other	impetigo					20580	3	1	0	0	4	0		dbs	80-90%	1	5
60911	1	6	other	Sores					20607	6	1	0	0	5	1	0	serum	80-90%	1	5
60823	1	6	other	Boil					20905	2	1	0	0	9	0		dbs	80-90%	2	5
60796	1	6	other	Sores					20570	1	1	0	0	5	0		dbs	80-90%	1	5
60708	1	6	other	Sores					23049	4	1	0	0	5	0		dbs	80-90%	1	5
60824									20908	1	1	0	0	6	0		dbs	80-90%	2	5
60740									23046	13	0	0	0	5	1	0	serum	80-90%	1	5
60757	1	6	other	Sores					23040	4	0	0	0	7	0		dbs	80-90%	2	5
60817									21018	10	0	0	0	4	0		serum	80-90%	1	5
60748									23049	10	0	0	0	5	1	0	serum	80-90%	1	5
60909	1	6	other	Boil					20605	5	0	0	0	5	1	0	serum	80-90%	1	5
60696									20563	11	0	0	0	7	1	0	serum	80-90%	2	5
60875	100	7	6						20596	7	0	0	0	9	0		serum	80-90%	2	5
60758	1	6	other	Sores					23040	14	1	0	0	7	1	8	serum	80-90%	2	5
60739									23045	3	0	1	0	6	0		dbs	80-90%	2	5
60770	1	6	6						23061	5	0	0	0	17	0		serum	80-90%	2	5
60721									20568	2	1	0	0	5	0		dbs	80-90%	1	5
60879									20594	8	0	0	0	7	1	0	serum	80-90%	2	5
60859									20582	2	1	0	0	6	0		dbs	80-90%	2	5
60756									23040	9	0	0	0	7	0		serum	80-90%	2	5
60833									20576	1	1	0	0	3	0		dbs	80-90%	1	5
60802									20572	12	0	0	0	7	0		serum	80-90%	2	5
60675	1	6	other	Sores					23035	3	0	0	0	6	0		dbs	80-90%	2	5
60669									23030	8	1	0	0	4	0		serum	80-90%	1	5
60730									23054	12	0	0	0	4	0		serum	80-90%	1	5
60797									20569	4	1	0	0	5	0		dbs	80-90%	1	5
60746									23048	5	0	0	0	5	0		serum	80-90%	1	5
60920	1	6	other	Sores					20611	13	0	1	0	7	1	8	serum	80-90%	2	5
60722	2	7	2						20568	5	1	0	0	5	0		serum	80-90%	1	5
60829	50	7	other	healed impetigo					20910	7	0	0	0	8	0		serum	80-90%	2	5
60782									23066	5	0	1	0	5	0		serum	80-90%	1	5
60798									20569	7	0	0	0	5	0		serum	80-90%	1	5
60725	1	6	other	sores					23053	2	1	0	0	5	0		dbs	80-90%	1	5
60694									20564	12	0	0	0	8	1	0	serum	80-90%	2	5
60867	1	6	other	Boil					20588	11	0	0	0	5	1	0	serum	80-90%	1	5
60711	1	6	6						23059	12	0	0	0	5	1	2	serum	80-90%	1	5
60784									23067	9	1	0	0	4	1	0	serum	80-90%	1	5
60742									23047	14	0	0	0	9	0		serum	80-90%	2	5
60778	1	6	other	boil					23064	13	1	0	0	5	1	4	serum	80-90%	1	5
60845	1	6	other	Boil					20579	1	1	0	0	7	0		dbs	80-90%	2	5
60799									20569	6	0	0	0	5	0		serum	80-90%	1	5
61196	50	7 8	6						20831	7	1	0	0	4	1	0	serum	<80%	1	6
61189									20846	8	1	0	0	3	0		serum	<80%	1	6
61182									20844	11	1	0	0	5	1	2	serum	<80%	1	6
61169									20849	1	1	0	0	7	0		dbs	<80%	2	6
61168									20849	6	1	0	0	7	0		serum	<80%	2	6
61068									20817	4	1	0	0	8	1		dbs	<80%	2	6
61066									20818	5	1	0	0	3	1	0	serum	<80%	1	6
61203									20835	2	0	0	0	4	0			<80%	1	6
61208									20828	3	1	0	0	4	0		dbs	<80%	1	6
61234									20823	1	1	0	0	4	0		dbs	<80%	1	6
61188									20843	2	0	1	0	7	0		dbs	<80%	2	6
61217									20829	5	1	0	0	8	1	0	serum	<80%	2	6
61190									20846	10	1	0	0	3	1	0	serum	<80%	1	6
61202									20836	11	0	0	0	4	0		serum	<80%	1	6
61240	1	7	3						20827	12	0	0	0	4	0		serum	<80%	1	6
61226									20820	10	0	0	0	4	1	0	serum	<80%	1	6
61065									20816	13	1	0	0	6	0		serum	<80%	2	6
61185									20843	10	0	1	0	7	1	0	serum	<80%	2	6
61175									20837	2	0	0	0	8	0		dbs	<80%	2	6
61176									20837	4	1	1	0	8	1		dbs	<80%	2	6
61143	50	7	6						20859	14	0	0	0	2	0		serum	<80%	1	6
61061									20815	8	0	0	0	9	0		serum	<80%	2	6
61213									20830	13	0	0	0	5	1	4	serum	<80%	1	6
61166									20850	11	0	0	0	5	1	0	serum	<80%	1	6
61205									20835	3	1	0	0	4	0		dbs	<80%	1	6
61231	20	7 8	other	healed impetigo					20821	3	0	1	0	4	0		dbs	<80%	1	6
61070									20817	14	1	0	0	8	0		serum	<80%	2	6
61177									20840	11	0	0	0	3	0		serum	<80%	1	6
61165									20847	9	0	0	0	4	0		serum	<80%	1	6
61158									20845	4	0	0	0	3	0			<80%	1	6
61238	3	5	other	scratch					20825	12	0	0	0	7	1	0	serum	<80%	2	6
61195	5	7 8	other	impetigo					20831	8	1	0	0	4	1	2	serum	<80%	1	6
61173									20852	8	1	0	0	2	1		dbs	<80%	1	6
61194	20	2 3 4	other	molloscum					20831	3	1	0	0	4	0		dbs	<80%	1	6
61212									20830	14	0	0	0	5	1	0	serum	<80%	1	6
61180	3	7	other	impetigo					20842	14	0	0	0	5	1	8	serum	<80%	1	6
61192									20832	1	1	0	0	9	0		dbs	<80%	2	6
61181	1	7	2						20841	8	0	0	0	8	0		serum	<80%	2	6
61063									20816	3	0	0	0	6	0		dbs	<80%	2	6
61236									20826	12	0	0	0	6	0		serum	<80%	2	6
61219									20829	3	1	0	0	8	0		dbs	<80%	2	6
61216									20830	11	1	0	0	5	1	4	serum	<80%	1	6
61183									20843	12	1	0	0	7	0		serum	<80%	2	6
61201									20836	9	0	0	0	4	0		serum	<80%	1	6
61171									20851	3	1	0	0	5	1		dbs	<80%	1	6
61215									20830	1	0	0	0	5	0		dbs	<80%	1	6
61146	50	8	other	healed impetigo					20858	5	0	0	0	4	0		serum	<80%	1	6
61197									20833	8	0	0	0	6	0		serum	<80%	2	6
61059									20815	3	1	0	0	9	0		dbs	<80%	2	6
61200									20834	2	1	0	0	4	0		dbs	<80%	1	6
61199									20834	5	1	0	0	4	0		serum	<80%	1	6
61142	50	8	6						20857	14	0	0	0	5	0		serum	<80%	1	6
61237	1	7	2						20826	11	0	0	0	6	1	0	serum	<80%	2	6
61057									20814	5	0	0	0	4	1	0	serum	<80%	1	6
61060									20815	10	1	0	0	9	1	2	serum	<80%	2	6
61214									20830	8	1	1	0	5	1	4	serum	<80%	1	6
61223									20832	14	0	0	0	9	0		serum	<80%	2	6
61186									20843	3	1	0	0	7	0		dbs	<80%	2	6
61227									20820	13	1	0	0	4	0		serum	<80%	1	6
61141	50	7	6						20858	14	0	0	0	4	1	0	serum	<80%	1	6
61064									20816	13	1	0	0	6	1	0	serum	<80%	2	6
61239									20825	1	1	0	0	7	0		dbs	<80%	2	6
61069									20817	1	0	0	0	8	0		dbs	<80%	2	6
61164									20848	3	0	0	0	5	0		dbs	<80%	1	6
61232	20	6 7	other	healed impetigo					20824	3	1	0	0	11	0		dbs	<80%	2	6
61209									20827	6	0	0	0	4	1	0	serum	<80%	1	6
61210									20830	11	0	0	0	5	1	2	serum	<80%	1	6
61235									20826	1	0	0	0	6	0		dbs	<80%	2	6
61224									20832	7	1	0	0	9	0		serum	<80%	2	6
61233	25	7 8	other	healed impetigo					20823	5	1	0	0	4	0		dbs	<80%	1	6
61159									20856	2	0	0	0	6	0			<80%	2	6
61178									20840	8	0	0	0	3	1	4	serum	<80%	1	6
61147									20858	3	0	0	0	4	1		dbs	<80%	1	6
61206									20835	9	1	0	0	4	1	2	serum	<80%	1	6
61058									20815	14	0	0	0	9	1	0	serum	<80%	2	6
61162	50	7	6						20855	4	0	0	0	5	0		dbs	<80%	1	6
61145	0	8	other	na	50	7 8	other	healed impetigo	20860	7	0	0	0	6	1	0	serum	<80%	2	6
61204									20835	5	0	0	0	4	0		dbs	<80%	1	6
61225									20820	4	0	0	0	4	0		dbs	<80%	1	6
61230									20822	7	0	0	0	3	0		serum	<80%	1	6
61184									20843	1	0	0	0	7	0		dbs	<80%	2	6
61222									20832	14	0	0	0	9	1	0	serum	<80%	2	6
61221									20832	12	0	0	0	9	1	0	serum	<80%	2	6
61187									20843	1	1	0	0	7	0		dbs	<80%	2	6
61163	15	6 7 8	other	healedbimpetigo					20855	2	1	0	0	5	0		dbs	<80%	1	6
61160									20856	6	1	0	0	6	0		serum	<80%	2	6
61220									20832	12	0	0	0	9	0		serum	<80%	2	6
61167									20850	8	1	0	0	5	1	64	serum	<80%	1	6
61179	0	1	other	na	3	1	other	impetigo	20839	3	1	1	0	5	0		dbs	<80%	1	6
61174									20838	5	0	0	0	3	0		serum	<80%	1	6
61071									20817	4	1	0	0	8	0		dbs	<80%	2	6
61056	1	7	other	impetigo					20813	9	0	0	0	3	1	4	serum	<80%	1	6
61198	1	7	2						20836	3	1	0	0	4	0		dbs	<80%	1	6
61067									20818	11	0	0	0	3	1	0	serum	<80%	1	6
61191									20832	3	0	0	0	9	0		dbs	<80%	2	6
61229	60	7	6						20819	6	0	0	0	6	1	0	serum	<80%	2	6
61228	50	7	6						20819	10	1	1	0	6	1	0	serum	<80%	2	6
61144	50	7 8	other	healed impetigo					20857	9	0	0	0	5	1	0	serum	<80%	1	6
61062									20815	6	0	0	0	9	1	0	serum	<80%	2	6
61211									20830	10	0	0	0	5	1	0	serum	<80%	1	6
61193	50	7 8	other	healed impetigo					20831	6	1	0	0	4	0		serum	<80%	1	6
61172									20851	2	0	0	0	5	0		dbs	<80%	1	6
61157									20846	6	1	0	0	3	1	32	serum	<80%	1	6
61161									20856	8	1	1	0	6	0		serum	<80%	2	6
61140	5	7 8	other	scabies and impetigo					20854	4	0	0	0	5	0		dbs	<80%	1	6
61207									20835	7	1	0	0	4	0		serum	<80%	1	6
61218									20829	5	1	0	0	8	1	2	serum	<80%	2	6
60347	1	6	other	impetigo					20917	8	1	0	0	6	0		serum	<80%	2	7
60299	1	1	other	impetigo					20206	4	1	0	0	4	1		dbs	<80%	1	7
60274									20208	5	0	0	0	8	0		serum	<80%	2	7
60313									20877	2	0	0	0	5	0		dbs	<80%	1	7
60353	4	5 8	other	scabies					20883	2	1	0	0	9	0		dbs	<80%	2	7
60351	1	6	other	impetigo					20882	4	1	0	0	5	0		dbs	<80%	1	7
60295									20656	4	1	0	0	6	0		dbs	<80%	2	7
60350	1	6	other	sores					20882	8	1	0	0	5	0		serum	<80%	1	7
60294									20656	10	0	0	0	6	0		serum	<80%	2	7
60307									20875	3	0	0	0	6	0		dbs	<80%	2	7
60286									20915	6	0	0	0	4	0		serum	<80%	1	7
60332	1	6	other	impetigo					20874	5	0	0	0	4	0		serum	<80%	1	7
60324	1	6	other	boil					20881	10	1	0	0	7	0		serum	<80%	2	7
60306	2	7 8	other	Scratch					20207	5	1	0	0	10	0		serum	<80%	2	7
60262	1	7 8	other	big boiler					20869	9	1	0	0	10	0		serum	<80%	2	7
60362									20920	5	1	0	0	4	0		serum	<80%	1	7
60271	1	1 6	other	boils					20873	6	0	0	0	6	0		serum	<80%	2	7
60326	1	6	other	boil					20881	7	1	0	0	7	0		serum	<80%	2	7
60325	1	5	other	boil					20881	9	1	0	0	7	0		serum	<80%	2	7
60329	1	6	other	boil					20872	9	1	1	0	4	0		serum	<80%	1	7
60315									20879	2	0	0	0	9	0		dbs	<80%	2	7
60356									20918	10	0	0	0	8	1	0	serum	<80%	2	7
60341									20880	9	0	0	0	9	0		serum	<80%	2	7
60365	1	6	other	impetigo					20919	5	0	0	0	9	0		serum	<80%	2	7
60288									20210	1	0	0	0	3	0		dbs	<80%	1	7
60265									20869	12	1	0	0	10	0		serum	<80%	2	7
60316									20879	4	0	0	0	9	0		dbs	<80%	2	7
60297									20658	4	0	0	0	6	1		dbs	<80%	2	7
60300									20206	1	0	0	0	4	0		dbs	<80%	1	7
60293									20654	2	1	0	0	6	1		dbs	<80%	2	7
60310									20875	8	0	0	0	6	0		dbs	<80%	2	7
60311									20877	12	0	0	0	5	1	0	serum	<80%	1	7
60312									20877	5	1	0	0	5	0		dbs	<80%	1	7
60344	4	7 8	other	scabies					20880	1	0	0	0	9	0		dbs	<80%	2	7
60360	1	4 5	other	scabies					20920	10	1	1	0	4	0		serum	<80%	1	7
60304									20205	10	0	0	0	5	0		serum	<80%	1	7
60374	3	5 8	other	scabies					20924	6	1	0	0	6	0		serum	<80%	2	7
60336									20876	5	1	0	0	3	0		dbs	<80%	1	7
60343									20880	3	0	0	0	9	0		dbs	<80%	2	7
60378	1	6	other	impetigo					20886	4	0	0	0	4	0		dbs	<80%	1	7
60364	1	6	other	impetigo					20919	4	0	0	0	9	0		dbs	<80%	2	7
60268									20871	9	0	0	0	8	0		serum	<80%	2	7
60319									20913	14	1	0	0	8	0		serum	<80%	2	7
60322									20913	2	1	0	0	8	0		dbs	<80%	2	7
60323									20913	2	0	0	0	8	0		dbs	<80%	2	7
60318									20873	12	0	0	0	6	0		serum	<80%	2	7
60375									20924	11	0	0	0	6	1	4	serum	<80%	2	7
60284									20916	7	1	0	0	5	0		serum	<80%	1	7
60270									20871	4	1	0	0	8	0		dbs	<80%	2	7
60335									20876	5	1	0	0	3	0		serum	<80%	1	7
60331	1	3	other	impetigo					20872	4	1	0	0	4	0		dbs	<80%	1	7
60276	2	7	other	scratch					20912	12	0	0	0	7	0		serum	<80%	2	7
60337									20878	1	0	0	0	9	0		dbs	<80%	2	7
60354									20918	6	1	0	0	8	0		serum	<80%	2	7
60267									20871	14	0	0	0	8	0		serum	<80%	2	7
60290									20652	2	0	0	0	7	0		dbs	<80%	2	7
60282	1	6	other	sores					20914	3	0	0	0	4	0		dbs	<80%	1	7
60339									20878	9	1	0	0	9	0		serum	<80%	2	7
60359	1	6	other	boils					20920	8	0	0	0	4	0		serum	<80%	1	7
60275	8	4 5 6 7 8	other	scabies					20208	2	1	1	0	8	0		dbs	<80%	2	7
60283									20916	11	1	0	0	5	0		serum	<80%	1	7
60281	1	5	other	scabies					20914	6	1	0	0	4	0		serum	<80%	1	7
60348	1	6	other	sores					20917	6	0	0	0	6	0		serum	<80%	2	7
60377	4	5 8	other	scabies					20884	1	0	1	0	3	0		dbs	<80%	1	7
60287									20915	4	1	0	0	4	0		dbs	<80%	1	7
60366	1	5 6	other	impetigo					20919	4	0	0	0	9	0		dbs	<80%	2	7
60272	1	6	other	boil					20873	6	1	0	0	6	0		serum	<80%	2	7
60278	1	6	other	scabies					20912	1	0	0	0	7	0		dbs	<80%	2	7
60317									20879	6	0	0	0	9	0		serum	<80%	2	7
60320	1	6	other	sores					20913	10	1	0	0	8	0		serum	<80%	2	7
60363	1	5	other	impetigo					20920	5	1	0	0	4	0		serum	<80%	1	7
60302	1	6	other	impetigo					20205	3	0	0	0	5	0		dbs	<80%	1	7
60327	1	5	other	boils					20881	6	1	0	0	7	0		serum	<80%	2	7
60333	1	6	other	impetigo					20874	2	1	0	0	4	0		dbs	<80%	1	7
60305									20207	11	0	0	0	10	0		serum	<80%	2	7
60328									20870	1	0	0	0	3	0		dbs	<80%	1	7
60309									20875	12	0	0	0	6	0		serum	<80%	2	7
60314									20879	1	0	0	0	9	0		dbs	<80%	2	7
60338									20878	5	0	0	0	9	0		dbs	<80%	2	7
60376									20924	11	0	0	0	6	0		serum	<80%	2	7
60296									20656	2	1	0	0	6	0		dbs	<80%	2	7
60321									20913	3	0	0	0	8	0		dbs	<80%	2	7
60280	1	7	other	impetigo					20911	3	0	0	0	5	0		dbs	<80%	1	7
60371									20923	6	0	0	0	5	0		serum	<80%	1	7
60352									20883	5	1	0	0	9	0		dbs	<80%	2	7
60264									20869	14	0	0	0	10	1	0	serum	<80%	2	7
60368									20922	3	1	0	0	4	0		dbs	<80%	1	7
60285									20915	3	0	0	0	4	0		dbs	<80%	1	7
60303	1	6	other	sores					20205	7	0	0	0	5	0		serum	<80%	1	7
60342									20880	6	1	0	0	9	0		serum	<80%	2	7
60361									20920	7	1	0	0	4	0		dbs	<80%	1	7
60263									20869	8	1	0	0	10	0		serum	<80%	2	7
60369									20922	1	1	0	0	4	0		dbs	<80%	1	7
60279									20911	7	0	0	0	5	0		serum	<80%	1	7
60349	1	6	other	impetigo					20917	1	0	0	0	6	0		dbs	<80%	2	7
60345									20880	9	1	0	0	9	0		serum	<80%	2	7
60346	1	6	6						20917	11	1	0	0	6	0		serum	<80%	2	7
60301									20205	11	0	0	0	5	0		serum	<80%	1	7
60355	4	5 7 8	other	scabies					20918	5	1	0	0	8	0		serum	<80%	2	7
60291									20654	12	0	0	0	6	0		serum	<80%	2	7
60367	4	1	other	boil on head					20921	2	1	0	0	5	0		dbs	<80%	1	7
60269									20871	8	0	0	0	8	0		serum	<80%	2	7
60266	1	6	other	boil					20871	2	1	0	0	8	0		dbs	<80%	2	7
60373	2	7	6						20924	8	1	0	0	6	0		serum	<80%	2	7
60357									20920	9	1	0	0	4	0		serum	<80%	1	7
60370	1	5 6	other	sores					20923	9	1	0	0	5	0		serum	<80%	1	7
60340	2	5 8	other	scabies					20878	4	0	0	0	9	0		dbs	<80%	2	7
60379	1	6	other	boil					20886	1	0	0	0	4	0		dbs	<80%	1	7
60330	1	6	other	sores					20872	9	0	0	0	4	1	4	serum	<80%	1	7
60334	1	6	other	sores					20874	10	0	0	0	4	0		serum	<80%	1	7
60292									20654	3	0	0	0	6	0		dbs	<80%	2	7
60273									20207	2	1	0	0	10	0		dbs	<80%	2	7
60277	2	6 7	other	impetigo					20912	7	1	0	0	7	0		serum	<80%	2	7
60298									20658	2	0	0	0	6	0		dbs	<80%	2	7
60308									20875	13	0	0	0	6	0		serum	<80%	2	7
60358	1	5	other	scabies					20920	10	0	0	0	4	1	4	serum	<80%	1	7
60289	3	5 7 8	other	scabies					20918	4	1	0	0	8	0		dbs	<80%	2	7
60484	1	6	other	sores					20943	9	0	0	0	9	0		serum	<80%	2	8
60426									20885	10	1	0	0	5	1	4	serum	<80%	1	8
60471	1	6	other	boil					20765	13	0	0	0	5	0		serum	<80%	1	8
60414									20184	9	1	0	0	8	1	4	serum	<80%	2	8
60429									20890	6	1	0	0	11	0		serum	<80%	2	8
60521	1	6	other	sores					20953	3	1	0	0	5	0		dbs	<80%	1	8
60441	2	5 7 8	other	Scabies					20894	1	1	0	0	5	0		dbs	<80%	1	8
60479	6	5 7 8	other	scabies					20196	12	1	0	0	7	0			<80%	2	8
60411	50	7 8	other	Healed impetigo	1	8	other	Impetigo	20195	9	1	0	0	4	0		serum	<80%	1	8
60399									20187	8	0	0	0	8	0		serum	<80%	2	8
60525									20955	2	0	0	0	5	0		dbs	<80%	1	8
60522									20956	10	0	0	0	4	0		serum	<80%	1	8
60478									20194	11	1	0	0	2	0		serum	<80%	1	8
60474	1	6	6						20768	5	1	0	0	9	1	0	serum	<80%	2	8
60496									20957	10	0	0	0	3	1	4	serum	<80%	1	8
60404	1	6	other	boil					20189	8	1	0	0	7	1	2	serum	<80%	2	8
60527									20955	5	1	0	0	5	0		serum	<80%	1	8
60532									20769	5	1	0	0	6	0		serum	<80%	2	8
60476	1	6	other	boil					20767	8	1	0	0	3	0		serum	<80%	1	8
60537	3	7	other	impetigo					20942	9	0	0	0	3	0		serum	<80%	1	8
60433									20889	2	1	0	0	8	0		dbs	<80%	2	8
60486									20943	3	0	0	0	9	0		dbs	<80%	2	8
60514									20950	6	1	0	0	5	0		serum	<80%	1	8
60523									20956	8	1	0	0	4	0		serum	<80%	1	8
60528									20770	7	1	0	0	6	0		serum	<80%	2	8
60500									20959	7	1	0	0	7	0		serum	<80%	2	8
60455	1	8	other	boil					20760	3	1	0	0	8	0		dbs	<80%	2	8
60483									20941	3	0	0	0	2	0		dbs	<80%	1	8
60421									20190	9	0	0	0	10	0		serum	<80%	2	8
60541	1	6	other	sores					20948	13	1	0	0	7	1	0	serum	<80%	2	8
60409									20191	2	0	0	0	17	0		dbs	<80%	2	8
60539									20946	13	1	0	0	6	0		serum	<80%	2	8
60394	1	6	other	impetigo					20185	11	1	0	0	7	1	0	serum	<80%	2	8
60477									20194	11	1	1	0	2	1	0	serum	<80%	1	8
60524									20956	1	1	0	0	4	0		dbs	<80%	1	8
60534									20769	4	1	0	0	6	0		dbs	<80%	2	8
60469	3	7	2						20763	10	0	1	0	3	1	0	serum	<80%	1	8
60463	1	6	other	sores					20762	4	0	0	0	8	0		dbs	<80%	2	8
60430	50	7	6						20890	10	0	0	0	11	1	0	serum	<80%	2	8
60428									20887	6	1	0	0	3	0		serum	<80%	1	8
60458									20759	2	1	0	0	5	0		dbs	<80%	1	8
60405	1	6	other	cut					20189	6	1	0	0	7	1	0	serum	<80%	2	8
60494	1	5 6	other	scabies					20958	4	0	0	0	4	0		dbs	<80%	1	8
60464	1	5 6	other	impetigo					20762	9	1	0	0	8	1	8	serum	<80%	2	8
60392									20183	3	1	0	0	12	0		dbs	<80%	2	8
60418									20188	1	0	0	0	6	0		dbs	<80%	2	8
60408									20191	1	1	0	0	17	0		dbs	<80%	2	8
60511									20940	12	0	0	0	6	0		serum	<80%	2	8
60536									20942	8	0	0	0	3	0		serum	<80%	1	8
60533									20769	11	1	0	0	6	0		serum	<80%	2	8
60423	3	7	other	Impetigo					20190	2	0	0	0	10	0		dbs	<80%	2	8
60242	25	7	6						20195	10	0	1	0	4	0		serum	<80%	1	8
60452	1	6	other	infected sores					20757	6	1	0	0	5	0		serum	<80%	1	8
60490									20947	2	0	0	0	5	0		dbs	<80%	1	8
60435									20889	12	1	0	0	8	0		serum	<80%	2	8
60497									20957	9	0	0	0	3	0		serum	<80%	1	8
60543	1	6	other	impetigo					20948	7	0	0	0	7	0		serum	<80%	2	8
60419									20188	8	0	0	0	6	0		serum	<80%	2	8
60407									20191	7	0	0	0	17	0		serum	<80%	2	8
60466	1	6	other	boil					20761	9	0	0	0	5	0		serum	<80%	1	8
60542	1	6	other	sores					20948	10	0	0	0	7	0		serum	<80%	2	8
60480									20196	13	0	0	0	7	0		serum	<80%	2	8
60489									20947	6	1	0	0	5	0		serum	<80%	1	8
60446									20896	6	0	0	0	8	0		serum	<80%	2	8
60482									20939	1	0	0	0	4	0		dbs	<80%	1	8
60467									20764	4	1	0	0	3	0		dbs	<80%	1	8
60412	50	7	6		50	7 8	other	Healed impetigo	20195	12	0	0	0	4	1	0	serum	<80%	1	8
60475	1	5	other	sores					20768	2	1	0	0	9	0		dbs	<80%	2	8
60448	1	5	other	burn					20895	4	0	0	0	4	0		dbs	<80%	1	8
60526									20955	6	1	0	0	5	0		serum	<80%	1	8
60493									20951	1	1	0	0	3	0		dbs	<80%	1	8
60529									20770	5	1	1	0	6	0		serum	<80%	2	8
60468	1	6	other	rash					20764	1	1	0	0	3	0		dbs	<80%	1	8
60456									20760	9	0	0	0	8	0		serum	<80%	2	8
60415									20186	2	1	0	0	16	0		dbs	<80%	2	8
60410	50	4 6 7	other	Healed impetigo	50	7	6		20193	13	1	0	0	3	0		serum	<80%	1	8
60393	1	5 6	other	impetigo					20185	7	0	0	0	7	0		serum	<80%	2	8
60396	1	5	other	scabies					20185	3	0	0	0	7	0		dbs	<80%	2	8
60436									20889	11	0	0	0	8	0		serum	<80%	2	8
60470									20766	8	1	0	0	4	1	0	serum	<80%	1	8
60520									20953	5	0	0	0	5	1	0	serum	<80%	1	8
60422									20190	11	0	1	0	10	1	0	serum	<80%	2	8
60395	1	6	other	impetigo					20185	2	0	0	0	7	0		dbs	<80%	2	8
60427	2	5 6	other	infected scabies					20888	1	0	0	0	7	0		dbs	<80%	2	8
60492									20949	8	1	0	0	4	1	0	serum	<80%	1	8
60424									20190	5	1	0	0	10	0		dbs	<80%	2	8
60420									20188	4	0	0	0	6	0		dbs	<80%	2	8
60453	1	6	other	boil					20757	6	1	0	0	5	1	2	serum	<80%	1	8
60403									20187	14	0	1	0	8	1	0	serum	<80%	2	8
60406									20189	3	1	0	0	7	0		dbs	<80%	2	8
60401									20187	3	0	0	0	8	0		dbs	<80%	2	8
60451									20758	2	1	0	0	5	0		dbs	<80%	1	8
60491	1	8	6						20949	12	1	1	0	4	0		serum	<80%	1	8
60416									20186	10	0	0	0	16	0		serum	<80%	2	8
60437	1	6	other	boils					20892	10	0	1	0	8	0		serum	<80%	2	8
60438									20891	2	1	0	0	7	0		dbs	<80%	2	8
60530									20770	14	0	1	0	6	1	4	serum	<80%	2	8
60442	3	7	6						20893	3	1	0	0	3	0		dbs	<80%	1	8
60439									20891	5	0	0	0	7	0		serum	<80%	2	8
60445	1	6	other	impetigo					20896	8	0	0	0	8	1	0	serum	<80%	2	8
60440									20894	3	1	0	0	5	0		dbs	<80%	1	8
60517									20954	6	1	0	0	5	0		serum	<80%	1	8
60447									20895	6	1	1	0	4	0		serum	<80%	1	8
60540									20946	9	0	0	0	6	1	0	serum	<80%	2	8
60434									20889	2	0	0	0	8	0		dbs	<80%	2	8
60457									20759	6	1	0	0	5	0		serum	<80%	1	8
60501									20959	4	1	0	0	7	0		dbs	<80%	2	8
60473	1	3 6	other	scabies					20768	13	1	0	0	9	1	4	serum	<80%	2	8
60461	1	6	other	boil					20762	8	1	0	0	8	0		serum	<80%	2	8
60462	1	6	other	sores					20762	5	0	0	0	8	0		serum	<80%	2	8
60450									20758	4	0	0	0	5	0		serum	<80%	1	8
60515									20952	11	0	0	0	4	1	0	serum	<80%	1	8
60431	50	7 8	other	Healed impetigo					20890	8	1	0	0	11	0		serum	<80%	2	8
60544	2	5	other	scabies					20948	6	1	0	0	7	0		serum	<80%	2	8
60481	50	7 8	other	Healed impetigo					20939	4	1	0	0	4	0		dbs	<80%	1	8
60417									20186	5	0	0	0	16	0		serum	<80%	2	8
60472									20765	3	0	0	0	5	0		dbs	<80%	1	8
60402									20187	7	1	0	0	8	0		serum	<80%	2	8
60512									20950	13	0	0	0	5	0		serum	<80%	1	8
60499	1	6	other	sores					20960	6	1	0	0	14	0		serum	<80%	2	8
60443									20896	5	0	0	0	8	0		serum	<80%	2	8
60495									20958	1	0	0	0	4	0		dbs	<80%	1	8
60397	1	6	other	sores					20185	7	0	1	0	7	0		serum	<80%	2	8
60498									20957	13	1	0	0	3	0		serum	<80%	1	8
60485									20943	4	0	0	0	9	0		serum	<80%	2	8
60516									20954	1	1	0	0	5	0		dbs	<80%	1	8
60398	1	6	other	impetigo					20185	5	0	0	0	7	0		serum	<80%	2	8
60432	25	7 8	other	Healed impetigo					20890	3	1	0	0	11	0		dbs	<80%	2	8
60488	4	1	other	scabies on head					20947	1	0	0	0	5	0		dbs	<80%	1	8
60413									20184	14	1	0	0	8	0		serum	<80%	2	8
60425	1	6	other	sores					20192	9	1	0	0	3	0		serum	<80%	1	8
60449	1	6	other	sores					20895	1	1	0	0	4	0		dbs	<80%	1	8
60459									20762	10	1	0	0	8	0		serum	<80%	2	8
60444									20896	1	0	0	0	8	0		dbs	<80%	2	8
60400									20187	11	1	0	0	8	1	4	serum	<80%	2	8
60454	1	6	other	boil					20760	2	0	0	0	8	0		dbs	<80%	2	8
60513									20950	8	0	0	0	5	0		serum	<80%	1	8
60380	1	6	other	impetigo					20961	8	1	0	0	6	0		dbs	<80%	2	8
60531									20770	13	1	1	0	6	1	0	serum	<80%	2	8
60518									20954	4	0	1	0	5	0		dbs	<80%	1	8
60538									20944	1	1	0	0	6	0		dbs	<80%	2	8
60460	1	6	other	sores					20762	10	1	0	0	8	1	8	serum	<80%	2	8
60519	1	6	other	sores					20953	8	0	0	0	5	1	0	serum	<80%	1	8
60487	2	7	other	impetigo					20945	5	0	0	0	5	0		serum	<80%	1	8
60535									20942	5	1	0	0	3	0		serum	<80%	1	8
60060	1	6	other	boil					20347	11	1	0	0	8	0		serum	<80%	2	9
60001									20778	3	1	0	0	6	0		dbs	<80%	2	9
60127									20733	12	1	0	0	6	0		serum	<80%	2	9
60072	1	6	other	impetigo					20516	3	0	0	0	7	0		dbs	<80%	2	9
60065									20772	5	0	0	0	7	0		serum	<80%	2	9
60008	1	6	other	sore					20350	3	0	0	0	7	0		dbs	<80%	2	9
60006									20782	6	1	0	0	7	1	0	serum	<80%	2	9
60089									20627	3	0	0	0	4	0		dbs	<80%	1	9
60158									20737	1	1	0	0	9	0		dbs	<80%	2	9
60057	1	6	other	impetigo					20347	2	1	0	0	8	0		dbs	<80%	2	9
60134									20736	1	0	0	0	6	0		dbs	<80%	2	9
60114									20511	10	1	0	0	4	0		serum	<80%	1	9
60016									20783	9	1	0	0	7	0		serum	<80%	2	9
60136									20738	3	1	0	0	4	0		dbs	<80%	1	9
60091									20629	11	1	0	0	11	0			<80%	2	9
60050									20625	5	1	0	0	5	0		serum	<80%	1	9
60012									20784	4	0	0	0	9	0		dbs	<80%	2	9
60017									20508	11	0	0	0	5	0		serum	<80%	1	9
60092									20629	10	0	0	0	11	0		serum	<80%	2	9
60019									20774	6	0	0	0	4	0		serum	<80%	1	9
62051									20345	7	1	0	0	6	0		serum	<80%	2	9
60074									20516	9	1	0	0	7	0		serum	<80%	2	9
60110	1	6	other	boil					20512	5	0	0	0	7	0		serum	<80%	2	9
60137									20622	3	1	0	0	11	0		dbs	<80%	2	9
60087									20625	13	0	0	0	5	0		serum	<80%	1	9
60156									20740	2	1	0	0	7	0		dbs	<80%	2	9
60160									20737	6	0	0	0	9	0		serum	<80%	2	9
60062									20350	4	1	0	0	7	0		dbs	<80%	2	9
62050									20345	6	1	0	0	6	0		serum	<80%	2	9
60004									20782	12	0	1	0	7	0		serum	<80%	2	9
60015									20783	12	0	0	0	7	0		serum	<80%	2	9
60056									20348	1	1	0	0	5	0		dbs	<80%	1	9
60099									20620	7	0	0	0	6	0		serum	<80%	2	9
60075									20516	2	0	0	0	7	0		dbs	<80%	2	9
60031									20777	8	1	0	0	4	0		serum	<80%	1	9
60168									20744	4	0	0	0	6	0		dbs	<80%	2	9
60022									20775	8	1	0	0	6	0		serum	<80%	2	9
60048									20625	2	1	0	0	5	0		dbs	<80%	1	9
60077									20517	5	1	0	0	6	0		dbs	<80%	2	9
60101									20620	2	1	0	0	6	0		dbs	<80%	2	9
60157									20737	2	0	0	0	9	0		dbs	<80%	2	9
62049	1	6	other	sores					20345	3	1	0	0	6	0		dbs	<80%	2	9
60130									20735	7	0	0	0	4	0		serum	<80%	1	9
60066	1	7	other	impetigo					20772	12	0	0	0	7	0		serum	<80%	2	9
60002									20778	12	0	0	0	6	0		serum	<80%	2	9
60135									20736	1	0	0	0	6	0		dbs	<80%	2	9
60018									20774	7	1	0	0	4	0		serum	<80%	1	9
60039									20619	14	0	0	0	7	0		serum	<80%	2	9
60118									20513	3	1	0	0	6	0		dbs	<80%	2	9
60086									20625	3	0	0	0	5	0		dbs	<80%	1	9
60097									20618	1	1	0	0	7	0		dbs	<80%	2	9
60081									20730	3	1	0	0	6	0		dbs	<80%	2	9
60149	1	3	other	lmpetigo					20747	2	1	0	0	6	0		dbs	<80%	2	9
60170	1	6	other	impetigo					20744	8	0	0	0	6	0		serum	<80%	2	9
60144	3	7	other	impetigo					20745	9	0	0	0	5	0		serum	<80%	1	9
60071									20516	6	1	0	0	7	0		serum	<80%	2	9
60104	1	8	other	knife cut					20508	4	0	0	0	5	0		serum	<80%	1	9
60073									20516	3	1	0	0	7	0		dbs	<80%	2	9
60140									20746	1	1	0	0	6	0		dbs	<80%	2	9
60115									20511	9	1	0	0	4	0		serum	<80%	1	9
60169									20744	11	0	0	0	6	0		serum	<80%	2	9
60161									20737	10	0	0	0	9	0		serum	<80%	2	9
60122	4	7	3						20731	13	0	0	0	6	0		serum	<80%	2	9
60139	52	4 5 7	other	Fungal					20624	9	0	0	0	6	0		serum	<80%	2	9
60102									20738	1	0	0	0	4	0		dbs	<80%	1	9
60059									20347	6	0	0	0	8	0		serum	<80%	2	9
60154									20740	2	0	0	0	7	0		dbs	<80%	2	9
60058	1	7	other	boil					20347	8	0	0	0	8	0		serum	<80%	2	9
60044									20621	11	0	0	0	7	0		serum	<80%	2	9
60159									20737	4	0	0	0	9	0		dbs	<80%	2	9
60069									20515	4	0	0	0	6	0		dbs	<80%	2	9
60025									20776	11	1	0	0	8	0		serum	<80%	2	9
60003	2	7	other	impetigo					20778	10	1	0	0	6	0		serum	<80%	2	9
60070									20516	6	0	0	0	7	0		serum	<80%	2	9
60106									20510	5	1	0	0	5	0		serum	<80%	1	9
60076									20517	10	1	0	0	6	1	0	serum	<80%	2	9
60014									20783	3	0	0	0	7	0		dbs	<80%	2	9
60082									20729	2	1	0	0	5	0		dbs	<80%	1	9
60055									20348	3	1	0	0	5	0		dbs	<80%	1	9
60054									20348	4	0	0	0	5	0		serum	<80%	1	9
60147									20748	3	0	0	0	11	0		dbs	<80%	2	9
60053									20346	1	0	0	0	4	0		dbs	<80%	1	9
60096									20618	9	0	0	0	7	0		serum	<80%	2	9
60164									20742	3	1	0	0	5	0		dbs	<80%	1	9
60145									20748	12	1	0	0	11	0		serum	<80%	2	9
60083									20729	12	0	0	0	5	1	0	serum	<80%	1	9
60163									20739	3	1	0	0	8	0		dbs	<80%	2	9
60113	2	6	other	i					20512	3	0	0	0	7	0		dbs	<80%	2	9
60108									20510	1	1	0	0	5	0		dbs	<80%	1	9
60132									20735	2	0	0	0	4	0		dbs	<80%	1	9
60007									20782	1	1	0	0	7	0		dbs	<80%	2	9
60029	1	6 7	other	boil					20776	4	0	0	0	8	0		dbs	<80%	2	9
60128	1	6	other	boil					20733	6	1	0	0	6	0		serum	<80%	2	9
60047	1	8	other	cut					20623	7	1	0	0	10	0		serum	<80%	2	9
60131									20735	4	0	0	0	4	0		dbs	<80%	1	9
60123									20731	8	1	0	0	6	0		serum	<80%	2	9
60143	2	7	6						20745	9	1	0	0	5	0		serum	<80%	1	9
60162									20737	9	0	0	0	9	0		serum	<80%	2	9
60051									20625	5	1	0	0	5	0		serum	<80%	1	9
60085	1	6	other	itching					20732	5	0	0	0	4	0		serum	<80%	1	9
60084									20729	9	0	0	0	5	1	0	serum	<80%	1	9
60030									20777	14	0	0	0	4	0		serum	<80%	1	9
60121									20731	13	0	0	0	6	0		serum	<80%	2	9
60120									20732	1	1	0	0	4	0		dbs	<80%	1	9
60079									20518	11	0	0	0	6	0		serum	<80%	2	9
60020	1	6	other	boil					20773	4	0	0	0	8	0		dbs	<80%	2	9
60148	1	6	other	impetigo					20747	6	1	0	0	6	0		serum	<80%	2	9
60107									20510	3	1	0	0	5	0		dbs	<80%	1	9
60023	3	5 6 8	other	scabies					20775	4	0	0	0	6	0		dbs	<80%	2	9
60021									20773	2	1	0	0	8	0		dbs	<80%	2	9
60045	2	7	6						20621	9	1	0	0	7	0		serum	<80%	2	9
60032	2	7	other	Impetigo					20780	4	0	0	0	3	0		dbs	<80%	1	9
60036									20619	4	0	0	0	7	0		dbs	<80%	2	9
60078									20518	14	0	0	0	6	0		serum	<80%	2	9
60124									20731	3	0	0	0	6	0		dbs	<80%	2	9
60117									20514	3	1	0	0	9	0		dbs	<80%	2	9
60034									20779	10	1	0	0	4	0			<80%	1	9
60133	1	6	other	impetigo					20736	3	1	0	0	6	0		dbs	<80%	2	9
60138									20624	9	0	0	0	6	0		serum	<80%	2	9
60026									20776	9	0	0	0	8	0		serum	<80%	2	9
60049									20625	3	0	0	0	5	0		dbs	<80%	1	9
60098									20620	5	0	0	0	6	0		serum	<80%	2	9
60094									20618	6	1	0	0	7	0		serum	<80%	2	9
60067	2	7	6						20772	7	0	0	0	7	0		serum	<80%	2	9
60027	52	3 4 6	other	Bakua					20776	12	1	0	0	8	0		serum	<80%	2	9
60080									20730	9	0	0	0	6	0		serum	<80%	2	9
60037									20617	3	0	0	0	7	0		dbs	<80%	2	9
60105	1	6	other	cut					20507	4	1	0	0	8	0		dbs	<80%	2	9
60063									20349	13	1	0	0	6	0		serum	<80%	2	9
60090									20629	6	0	0	0	11	0		serum	<80%	2	9
60111	1	6	other	sore					20512	2	1	0	0	7	0		dbs	<80%	2	9
60141									20746	1	1	0	0	6	0		dbs	<80%	2	9
60165									20741	2	0	0	0	6	0		dbs	<80%	2	9
60035	2	7	other	knife cut					20617	9	1	0	0	7	0		serum	<80%	2	9
60038	4	7	other	Impetigo					20617	12	0	0	0	7	0		serum	<80%	2	9
60052									20346	4	0	0	0	4	0		dbs	<80%	1	9
60042									20619	8	1	1	0	7	0		serum	<80%	2	9
60010	1	6	other	impetigo					20350	5	1	0	0	7	0		serum	<80%	2	9
60129									20733	3	0	0	0	6	0		dbs	<80%	2	9
60013									20783	4	1	1	0	7	0		dbs	<80%	2	9
60119	1	6	other	sore					20515	9	0	0	0	6	0		serum	<80%	2	9
60068									20774	2	1	0	0	4	0			<80%	1	9
60033	1	3 6	other	impetigo					20779	13	0	0	0	4	0		serum	<80%	1	9
60041	1	7	other	scratch					20619	8	1	0	0	7	0		serum	<80%	2	9
60142	3	7	6						20745	3	1	0	0	5	0		dbs	<80%	1	9
60126									20734	6	0	0	0	10	0		serum	<80%	2	9
60088									20627	10	1	0	0	4	0		serum	<80%	1	9
60112									20512	3	0	0	0	7	0		dbs	<80%	2	9
60146	1	6	other	boil					20748	6	0	0	0	11	1	0	serum	<80%	2	9
60040	1	7	other	scratch					20619	8	0	0	0	7	0		serum	<80%	2	9
60100									20620	3	1	0	0	6	0		dbs	<80%	2	9
60093									20618	9	1	0	0	7	0		serum	<80%	2	9
60109									20509	2	1	1	0	8	0		dbs	<80%	2	9
60028	1	6	other	boil					20776	14	0	0	0	8	0		serum	<80%	2	9
60116									20511	4	1	0	0	4	0		dbs	<80%	1	9
60011									20781	4	0	0	0	9	0		dbs	<80%	2	9
60061	1	6	other	sore					20347	10	0	0	0	8	0		serum	<80%	2	9
60064									20349	9	1	0	0	6	0		serum	<80%	2	9
60103									20508	4	1	0	0	5	1		dbs	<80%	1	9
60166	1	6	other	impetigo					20741	1	0	0	0	6	0		dbs	<80%	2	9
60095									20618	11	0	0	0	7	0		serum	<80%	2	9
60125									20731	6	0	0	0	6	0		serum	<80%	2	9
60043	3	7	other	scratch					20621	4	0	0	0	7	0		dbs	<80%	2	9
60024	4	5 7 8	other	scabies					20775	2	0	0	0	6	0		dbs	<80%	2	9
60005									20782	6	0	1	0	7	0		serum	<80%	2	9
60009									20350	7	1	0	0	7	0		serum	<80%	2	9
60167									20743	1	0	0	0	8	0		dbs	<80%	2	9
60199	1	6	other	boil					20645	9	1	0	0	12	0		serum	80-90%	2	10
60208									20649	1	1	0	0	14	0		dbs	80-90%	2	10
60183	5	6	other	Impetigo					20642	4	1	0	0	6	0		dbs	80-90%	2	10
60206									20647	10	1	0	0	9	0		serum	80-90%	2	10
60245	1	6	other	sores					20199	2	1	0	0	5	0		dbs	80-90%	1	10
60212									20653	5	0	0	0	6	0		dbs	80-90%	2	10
60249									20202	12	1	0	0	11	0		serum	80-90%	2	10
60194									20755	8	1	0	0	4	0		serum	80-90%	1	10
60176	1	6	other	boils					20639	1	1	0	0	5	0		dbs	80-90%	1	10
60243	25	7	6						20198	10	1	0	0	6	0		serum	80-90%	2	10
60223									20628	3	0	0	0	5	0			80-90%	1	10
60254	1	6	other	boil					20650	7	1	0	0	3	0		serum	80-90%	1	10
60260									20203	8	1	0	0	8	0		serum	80-90%	2	10
60241	20	7	other	Healed impetigo					20198	4	0	0	0	6	0		dbs	80-90%	2	10
60215	1	3	other	impetigo					20657	11	0	0	0	7	0		serum	80-90%	2	10
60221									20646	9	1	0	0	7	0		serum	80-90%	2	10
60216	1	6	other	sores					20657	6	0	0	0	7	0		serum	80-90%	2	10
60178	1	6	other	boil					20639	8	0	0	0	5	0		serum	80-90%	1	10
60251	3	6	6						20201	1	1	0	0	11	0		dbs	80-90%	2	10
60239	3	4	other	Molluscum	25	7 8	other	Healed impetigo	20197	2	1	0	0	5	0		dbs	80-90%	1	10
60226									20631	11	1	0	0	8	1	0	serum	80-90%	2	10
60228									20632	4	1	0	0	4	0		dbs	80-90%	1	10
60252									20201	1	1	0	0	11	0		dbs	80-90%	2	10
60229									20632	2	1	0	0	4	0		dbs	80-90%	1	10
60230									20634	3	0	0	0	13	0		dbs	80-90%	2	10
60195									20750	1	0	0	0	6	0		dbs	80-90%	2	10
60197									20754	2	1	0	0	7	0			80-90%	2	10
60233									20634	7	0	0	0	13	0			80-90%	2	10
60236									20636	4	1	0	0	6	0		dbs	80-90%	2	10
60186	58	7	6						20197	12	1	1	0	5	0		serum	80-90%	1	10
60225	1	6	other	impetigo					20630	12	1	1	0	7	0		serum	80-90%	2	10
60248									20202	3	0	0	0	11	0		dbs	80-90%	2	10
60246	1	6	other	abscess					20199	6	1	0	0	5	0		serum	80-90%	1	10
60250									20202	6	1	0	0	11	0		serum	80-90%	2	10
60227									20632	10	1	0	0	4	0		serum	80-90%	1	10
60231									20634	3	1	0	0	13	0		dbs	80-90%	2	10
60202									20645	9	0	0	0	12	0		serum	80-90%	2	10
60175									20640	7	0	0	0	7	0		serum	80-90%	2	10
60224									20630	10	1	1	0	7	0		serum	80-90%	2	10
60253	1	6	6						20204	8	1	0	0	6	0		serum	80-90%	2	10
60255									20650	8	1	0	0	3	0		serum	80-90%	1	10
60205									20647	1	0	0	0	9	0		dbs	80-90%	2	10
60220	1	7	3						20646	10	1	0	0	7	0		serum	80-90%	2	10
60210									20653	2	0	0	0	6	0		dbs	80-90%	2	10
60187									20197	5	1	0	0	5	0		serum	80-90%	1	10
60174									20640	6	1	0	0	7	0		serum	80-90%	2	10
60256									20646	1	1	0	0	7	0		dbs	80-90%	2	10
60258									20648	4	0	0	0	6	0		dbs	80-90%	2	10
60200									20645	3	0	0	0	12	0		dbs	80-90%	2	10
60244	20	7 8	other	Healed impetigo					20200	9	0	0	0	5	0		serum	80-90%	1	10
60185	12	3	other	bakua					20643	6	1	0	0	3	0		serum	80-90%	1	10
60189									20749	4	0	0	0	7	0		dbs	80-90%	2	10
60181	30	7 8	other	Healed impetigo					20641	3	0	0	0	5	0		dbs	80-90%	1	10
60188									20749	3	0	0	0	7	0		dbs	80-90%	2	10
60247	1	6	other	impetigo					20199	3	0	0	0	5	0		dbs	80-90%	1	10
60259									20648	1	1	0	0	6	0		dbs	80-90%	2	10
60192									20753	2	1	0	0	3	0		dbs	80-90%	1	10
60203									20645	13	1	0	0	12	0		serum	80-90%	2	10
60204	4	7 8	other	Impetigo					20647	4	1	0	0	9	0		dbs	80-90%	2	10
60179	50	7 8	other	Healed impetigo					20641	8	1	0	0	5	0		serum	80-90%	1	10
60235									20636	7	1	0	0	6	0		serum	80-90%	2	10
60217	1	6	other	boil					20657	4	1	0	0	7	0		dbs	80-90%	2	10
60261	1	6	other	boil					20203	4	1	0	0	8	0		dbs	80-90%	2	10
60214	10	7 8	other	Impetigo					20655	6	0	0	0	5	0		serum	80-90%	1	10
60193									20755	2	0	0	0	4	1		dbs	80-90%	1	10
60173									20637	2	0	0	0	4	0		dbs	80-90%	1	10
60171									20638	7	0	0	0	7	0		serum	80-90%	2	10
60213	58	7	other	Healed impetigo					20655	10	1	0	0	5	0		serum	80-90%	1	10
60152	1	6	other	impetigo					20626	1	0	0	0	9	0		dbs	80-90%	2	10
60238									20638	12	1	0	0	7	0		serum	80-90%	2	10
60196	1	6	other	boil					20752	5	0	1	0	3	0		serum	80-90%	1	10
60182	50	7	6						20642	5	0	0	0	6	0		serum	80-90%	2	10
60207	4	5 6 8	other	scabies					20647	8	0	0	0	9	0		serum	80-90%	2	10
60190									20751	7	0	0	0	3	0		serum	80-90%	1	10
60191									20751	14	1	0	0	3	1	0	serum	80-90%	1	10
60201									20645	12	0	0	0	12	0		serum	80-90%	2	10
60153	1	6	other	boil					20626	9	0	0	0	9	0		serum	80-90%	2	10
60172									20638	3	1	0	0	7	0		dbs	80-90%	2	10
60151	1	6	other	impetigo					20626	1	0	0	0	9	0		dbs	80-90%	2	10
60257									20648	7	0	1	0	6	0		serum	80-90%	2	10
60184									20644	1	1	0	0	3	0		dbs	80-90%	1	10
60211									20653	9	0	0	0	6	0		serum	80-90%	2	10
60198									20756	1	1	0	0	8	0		dbs	80-90%	2	10
60222									20628	7	1	0	0	5	0		serum	80-90%	1	10
60218									20646	5	0	0	0	7	0		serum	80-90%	2	10
60180	5	7 8	other	Impetigo					20641	4	1	0	0	5	0		dbs	80-90%	1	10
60219									20646	4	0	0	0	7	0		dbs	80-90%	2	10
60232	1	6	other	sore					20634	11	0	0	0	13	0		serum	80-90%	2	10
60234	1	6	other	sore					20633	11	0	0	0	3	0		serum	80-90%	1	10
60177	1	6	other	sores					20639	10	1	0	0	5	0		serum	80-90%	1	10
60240	10	6 8	other	Impetigo					20198	5	1	1	0	6	0		serum	80-90%	2	10
60237									20635	3	1	0	0	3	0		dbs	80-90%	1	10
60209									20651	2	0	0	0	5	0		dbs	80-90%	1	10
60150	1	6	other	boil					20626	10	0	0	0	9	0		serum	80-90%	2	10
